# Supplementary material for: Implementation and Evaluation of a Social Networking Service–Based Mobile Patient-Generated Health Data System With Direct Electronic Medical Record Integration: Prospective Observational Study
Source: JMIR Med Inform. 2026 Jun 23;14:e81317. doi: 10.2196/81317 (PMC13290106; doi:10.2196/81317)
Supplement: Multimedia Appendix 1 [file medinform-v14-e81317-s001.xlsx]

## Sheet: Multimedia_Appendix2_new cardio
Category	Variable	Explanation for the variable/Corresponding question	Answer
Patient identification	no	randomized patient number
	sex		0 : woman 1 : man
	age
	opd_date		date of outpatient clinic
	response		0 : survey not answered 1 : survey answered
	resp_date		date of participation in previsit survey
Cardiovascular symptoms	q_dyspnea	Do you have any shortness of breath?	0 : no 1 : yes
	q_gr_dyspnea	How severe is your shortness of breath?	1 : NYHA 2 2 : NYHA 3 3 : NYHA 4
	q_cpain	Do you have any chest pain?	0 : no 1 : yes
	q_gr_cpain	How severe is your chest pain?	1 : I often feel it at rest, regardless of exercise or activity(to differentiate patients with variant angina) 2 : During intense and sustained exercise 3 : When climbing stairs or walking uphill quickly 4 : It limits daily activities and occurs when clim
	q_palpitation	Do you have any palpitations?	0 : no 1 : yes
	q_syncope	Have you ever fainted?	0 : no 1 : yes
Past history	q_htnmgt	Have you ever been told that you need to manage your blood pressure?	0 : no 1 : yes
	comorbidities	Have you been diagnosed with any of the following diseases?	0 : no 1 : yes
	comor_no	number of comorbidities chosen
	htn	Hypertension	0 : no 1 : yes
	htn_duration	Duration of hypertension
	dm	Diabetes Mellitus	0 : no 1 : yes
	dm_duration	Duration of diabetes mellitus
	dl	Dyslipidemia	0 : no 1 : yes
	dl_duration	Duration of dyslipidemia
	coronary_dz	Coronary disease(Stable angina, Myocarial infarction)	0 : no 1 : yes
	intv_hx	Have you ever received percutaneous coronary intervention?	0 : no 1 : yes
	arrhythmia	Have you ever been diagnosed with arrhythmia?	0 : no 1 : yes
	afib	Was the type of arrhythmia with which you were diagnosed atrial fibrillation?	0 : no 1 : yes
	stroke	Stroke	0 : no 1 : yes
	stroke_date	Date of stroke diagnosis
	malignancy	Malignancy	0 : no 1 : yes
Social history	alcohol	Do you consume alcohol?	0 : no 1 : yes 2 : I quit drinking.
	quit_alcohol_date	Date of alcohol abstinence initiation
	freq_week_alcohol	Average weekly frequency of alcohol consumption
	alcohol_duration	Duration of sustained alcohol consumption
	smoking	Do you smoke cigarettes?	0 : no 1 : yes 2 : I quit smoking.
	quit_smoking_date	Date of smoking cessation initiation
	quit_amount_smoking	Average daily cigarette consumption during the smoking period
	quit_duration_smoking	Total duration of smoking prior to cessation
	current_amount_smoking	Average daily cigarette consumption among current smokers
	current_duration_smoking	Total smoking duration among current smokers
	exercise	Do you exercise regularly?	0 : no 1 : yes
	job	Do you currently have a job?	0 : no 1 : yes
Family history	family hx	Do any of your parents, siblings, or children have high blood pressure, diabetes, high cholesterol, or coronary artery disease?	0 : no 1 : yes
Postvisit survey	ssurvey	Participation in the post-visit satisfaction survey	0 : no 1 : yes
	q1_ssurvey	Do you think KakaoTalk and text messages are appropriate notification methods?	1 : Strongly disagree 2 : Disagree 3 : Neutral 4 : Agree 5 : Strongly agree
	q2_ssurvey	Do you think the number of questions is appropriate?	Same as above(answers for q1_ssurvey)
	q3_ssurvey	Was it easy to understand the questions?	Same as above(answers for q1_ssurvey)
	q4_ssurvey	Were you able to complete the questions without assistance?	Same as above(answers for q1_ssurvey)
	q5_ssurvey	Was the system easy to use?	Same as above(answers for q1_ssurvey)
	q6_ssurvey	Did using the service help with preparation before your outpatient visit?	Same as above(answers for q1_ssurvey)
	q7_ssurvey	Did the service help communicate your symptoms, condition, and health history to the medical staff?	Same as above(answers for q1_ssurvey)
	q8_ssurvey	Do you think using the service helped the medical staff obtain more accurate information about you?	Same as above(answers for q1_ssurvey)
	q9_ssurvey	Do you think the communication between you and the healthcare staff improved through the service?	Same as above(answers for q1_ssurvey)
	q10_ssurvey	Do you think the service was helpful in your medical care?	Same as above(answers for q1_ssurvey)
	q11_ssurvey	Are you satisfied with the overall use of the service for your medical visits?	Same as above(answers for q1_ssurvey)
	q12_ssurvey	Would you be willing to continue using the service in the future?	Same as above(answers for q1_ssurvey)
	q13_ssurvey	Would you recommend the service to friends or other patients?	Same as above(answers for q1_ssurvey)
	time_ssurvey	How long did it take to complete the previsit survey?	10 : below 10 minutes 15 : between 10-20 minutes 25 : between 20-30 minutes 30 : more than 30 minutes

## Sheet: dataset
no	sex	age	opd_date	response	resp_date	q_dyspnea	q_gr_dyspnea	q_cpain	q_gr_cpain	q_palpitation	q_syncope	q_htnmgt	comorbidities	comor_no	htn	htn_duration	dm	dm_duration	dl	dl_duration	coronary_dz	intv_hx	arrhythmia	afib	stroke	stroke_date	malignancy	alcohol	quit_alcohol_date	quit_alcohol_date	freq_week_alcohol	alcohol_duration	smoking	quit_smoking_date	quit_amount_smoking	quit_duration_smoking	current_amount_smoking	current_duration_smoking	exercise	job	family hx	ssurvey	q1_ssurvey	q2_ssurvey	q3_ssurvey	q4_ssurvey	q5_ssurvey	q6_ssurvey	q7_ssurvey
1	1	72	20241016	0		na							0	0
2	1	66	20241015	1	20241014	0		0		0	0	0	1	2	0		0		0		0		0		1	27	1	1		1	1	40	2	30	0.5	10			1	1	0	1	4	4	5	5	5	4	4
3	0	63	20241001	1	20240928	1	3	1	1	1	0	0	0	0	0		0		0		0		0		0		0	2	1				0						0	0	1
4	0	86	20240911	0		na							0	0
5	0	81	20241007	0		na							0	0
6	0	73	20240911	0		na							0	0
7	1	62	20241016	1	20241013	0		0		1	0	1	1	1	1	2	0		0		0		0		0		0	1		1	1	40	2	35	0.5	9			1	0	0	1	5	5	5	5	5	5	5
8	0	68	20241118	1	20241115	0		0		0	0	0	0	0	0		0		0		0		0		0		0	0					0						1	0	0	1	5	4	4	4	4	4	5
9	0	58	20241028	1	20241027	1	2	0		1	0	0	0	0														0					0						1	0	0	0
10	0	65	20240906	0		na							0	0
11	1	72	20241004	0		na							0	0
12	0	71	20241015	0		na							0	0
13	1	70	20240913	0		na							0	0
14	0	80	20241028	1	20241027	1	2	1	3	0	0	1	1	2	1	20	1	10	0		0		0		0		0	0					0						0	0	0
15	0	67	20240925	0		na							0	0
16	1	74	20241127	0		na							0	0
17	0	56	20240924	1	20240921	1	2	1	3	1	0	0	1	1	0		0		1	2	0		0		0		0	0					0						0	0	1
18	0	64	20241016	0		na							0	0
19	1	69	20240903	0		na							0	0
20	0	74	20241125	0		na							0	0
21	0	52	20241126	1	20241120	0		0		0	0	0	0	0														1		1	1	10	0						1	1	0
22	1	55	20241129	1	20241129	0		0		0	0	0	1	2	1	5	1	5	0		0		0		0		0	1		1	130	30	1				20	30	0	1	1
23	1	53	20241104	0		na							0	0
24	0	69	20241126	1	20241125	1	2	0		1	0	1	1	4	1	20	1	10	1	10	0		1	1	0		0	0					1				5	50	0	1	0
25	0	73	20240919	0		na							0	0
26	0	75	20241007	0		na							0	0
27	1	66	20241104	1	20241101	0		0		0	0	0	1	3	1	10	1	10	1	10	0		0		0		0	1		3	1	50	1				1	50	1	1	0	1	4	3	3	4	4	4	4
28	1	74	20241028	0		na							0	0
29	0	74	20241016	1	20241016	1	2	1	4	1	1	0	0	0	0		0		0		0		0		0		0	0					0						0	0	1
30	0	84	20241016	1	20241014	1	2	0		0	0	1	1	2	1	20	0		1	20	0		0		0		0	0					0						0	0	0
31	0	70	20241106	1	20241106	0		0		1	0	1	1	2	1	1	0		1	2	0		0		0		0	0					0						1	0	1	1	1	5	4	3	3	4	4
32	1	62	20241118	1	20241117	0		0		0	0	0	0	0	0		0		0		0		0		0		0	1		1	1	2	2	15	1	20			0	1	0	1	4	4	4	4	4	4	4
33	0	81	20240930	0		na							0	0
34	0	83	20240925	1	20240922	0		0		0	0	1	1	2	1	5	0		1	2	0		0		0		0	0					0						0	0	1
35	0	72	20241129	0		na							0	0
36	1	62	20241014	0		na							0	0
37	0	24	20240911	1	20240910	0		1	1	0	0	0	0	0														0					0						1	1	0
38	0	84	20241104	1	20241101	1		0		0	0	1	1	2	1	3	1	20	0		0		0		0		0	0					0						0	0	1
39	0	73	20240902	0		na							0	0
40	0	86	20241106	0		na							0	0
41	1	70	20241105	0		na							0	0
42	1	70	20240925	1	20240924	1	1	1	3	1	0	0	1	1	0		0		1	1	0		0		0		0	1		3	1	50	2	35	1	35			1	0	0
43	1	50	20240924	0		na							0	0
44	1	63	20241004	0		na							0	0
45	1	81	20241001	0		na							0	0
46	0	77	20241011	1	20241008	1	1	0		1	0	0	0	0														0					0						0	0	0
47	0	76	20241014	0		na							0	0
48	0	69	20240830	0		na							0	0
49	0	74	20240904	1	20240902	0		0		0	0	0	1	2	0		0		1	3	0		0		0		1	0					0						1	0	0	1	5	5	5	5	5	5	5
50	0	43	20241120	1	20241119	1	2	0		1	0	1	1	1	1	0	0		0		0		0		0		0	2	1				0						0	0	1	1	4	4	4	4	4	4	3
51	0	75	20241004	0		na							0	0
52	1	44	20241108	1	20241105	0		0		1	0	0	1	1	0		0		0		0		1	1	0		0	0					1				1	1	0	1	0
53	1	85	20241107	0		na							0	0
54	0	59	20240925	1	20240922	0		0		0	0	1	0	0	0		0		0		0		0		0		0	0					0						0	1	0
55	1	64	20241002	0		na							0	0
56	1	65	20240904	1	20240901	0		1	1	0	0	0	1	4	1	2	0		1	2	1		0		1	20	0	2	2				2	3	0.5	30			0	0	1
57	0	49	20241108	1	20241105	0		0		0	0	0	0	0														1		2	2	20	0						1	0	1
58	1	74	20240911	0		na							0	0
59	1	70	20240925	0		na							0	0
60	1	84	20241115	0		na							0	0
61	1	66	20241115	1	20241112	0		0		0	0	1	1	1	1	2	0		0		0		0		0		0	1		1	1	20	2	20	0.5	5			0	1	1
62	1	67	20241028	0		na							0	0
63	0	69	20241127	1	20241127	0		0		0	0	1	1	2	1	4	0		1	4	0		0		0		0	2	20				0						1	0	1
64	0	77	20240906	1	20240903	0		0		0	0	1	1	2	1	20	0		1	15	0		0		0		0	0					0						1	0	1	1	5	5	4	5	5	5	4
65	1	68	20240904	0		na							0	0
66	0	76	20241106	1	20241103	1	3	0		0	0	1	1	4	1	3	1	3	1	3	0		1		0		0	0					0						1	0	1
67	1	66	20241008	1	20241006	1	1	1	1	0	0	0	0	0	0		0		0		0		0		0		0	1		2	1	45	1				0.5	45	0	0	1
68	1	59	20240904	0		na							0	0
69	0	36	20241108	1	20241105	1	2	0		0	1	0	0	0														0					0						0	1	1
70	1	50	20240919	1	20240916	0		0		0	0	1	1	1	0		0		0		0		1		0		0	0					2	12	1	10			0	1	1
71	1	59	20241001	0		na							0	0
72	1	81	20240927	0		na							0	0
73	0	47	20240911	1	20240911	0		0		1	0	0	1	1	0		0		0		0		1		0		0	2	5				2	5	0	26			1	0	1
74	0	76	20240925	1	20240924	1	3	1	1				1	2	1	3	0		0		1	0	0		0		0	0					0						0	0	1
75	0	68	20241011	1	20241010	0		0		1	0	0	1	2	0		0		1	10	0		0		0		1	0					0						1	0	1
76	0	55	20240906	1	20240905	0		0		1	0	1	1	2	1	1	0		1	1	0		0		0		0	1		1	1	5	0						1	0	1
77	1	65	20240828	0		na							0	0
78	1	65	20241022	0		na							0	0
79	0	57	20240830	1	20240827	0		0		0	0	0	0	0	0		0		0		0		0		0		0	2	1				0						1	0	0
80	1	81	20240927	0		na							0	0
81	1	52	20241119	1	20241117	0		1	1	0	1	0	1	1	0		0		1	1	0		0		0		0	1		1	1	30	1				0.5	30	0	1	1	1	4	3	4	4	4	3	3
82	1	46	20241118	1	20241115	0		0		0	0	0	0	0														1		3	1	20	2	15	1	10					0	1	4	4	4	4	4	4	4
83	0	37	20241016	1	20241013	0		0		1	0	0	0	0														0					0						0	0	1	1	5	5	5	5	5	5	5
84	1	62	20240827	1	20240824	0		0		0	0	1	1	3	1	7	1	7	1	5	0		0		0		0	1		2	2	40	1				15	40	0	1	1	1	4	4	4	4	4	4	4
85	1	78	20241014	0		na							0	0
86	0	31	20241119	1	20241116	0		0		0	0	1	1	1	1	1	0		0		0		0		0		0	2	0				2	0	0.5	12			0	1	1
87	0	42	20241021	0		na							0	0
88	0	64	20240910	1	20240909	1	2	0		1	0	1	0	0	0		0		0		0		0		0		0	1		1	1	40	0						0	1	1
89	0	58	20240904	1	20240901	1	1	1	1	1	0	0	1	3	0		0		1	5	1	0	1		0		0	0					0						0	1	1
90	0	53	20241105	1	20241104	0		1	1	0	0	0	1	1	0		0		1	1	0		0		0		0	1		1	0.5	5	0						0	1	1
91	1	82	20240906	0		na							0	0
92	1	75	20241011	0		na							0	0
93	0	79	20240828	1	20240827	1		1	1	1	0	1	1	4	1	15	0		1	15	0		1	1	0		1	0					0						0	0	0
94	0	65	20240904	1	20240903	0		1	1	0	0	0	1	2	0		0		1	7	0		0		0		1	0					0						0	0	0	1	4	4	4	5	4	4	4
95	1	79	20241011	0		na							0	0
96	1	59	20241029	0		na							0	0
97	1	52	20240910	0		na							0	0
98	1	70	20240924	0		na							0	0
99	1	70	20241023	0		na							0	0
100	1	77	20240913	0		na							0	0
101	0	73	20241023	0		na							0	0
102	0	59	20241016	0		na							0	0
103	0	69	20241118	0		na							0	0
104	0	79	20241113	0		na							0	0
105	1	58	20240828	0		na							0	0
106	0	76	20241120	0		na							0	0
107	0	86	20241108	0		na							0	0
108	0	67	20240912	1	20240911	1	2	1	1	1	0	1	1	2	1	4	0		0		0		0		0		1	0					0						0	0	1
109	1	65	20240904	0		na							0	0
110	1	58	20241125	0		na							0	0
111	1	58	20240927	1	20240926	0		0		0	0	0	1	1	0		0		0		0		0		0		1	2	6				2	6	1	30			0	1	1
112	1	46	20241018	0		na							0	0
113	1	62	20241023	1	20241020	0		1	1	0	0	1	0	0														1		1	1	35	2	30	0.5	5			0	1	1
114	0	63	20240904	0		na							0	0
115	0	72	20240830	0		na							0	0
116	1	58	20241106	0		na							0	0
117	1	22	20241001	0		na							0	0
118	1	33	20241105	0		na							0	0
119	0	65	20241025	1	20241022	0		0		1	0	1	1	1	0		0		1	5	0		0		0		0	0					0						0	1	1
120	0	65	20241127	1	20241126	0		1	2	0	0	0	1	1	0		0		1	0	0		0		0		0	0					0						0	1	1	1	4	4	4	4	4	3	3
121	0	65	20240910	1	20240909	0		0		1	0	1	0	0	0		0		0		0							0					0						1	1	0
122	1	41	20240904	0		na							0	0
123	1	41	20241105	0		na							0	0
124	1	69	20240904	0		na							0	0
125	1	64	20240924	1	20240921	0		0		1	0	0	1	3	1	20	0		1	20	0		0		0		1	2	10				2	28	1	20			0	0	1
126	0	44	20241115	0		na							0	0
127	0	89	20240827	0		na							0	0
128	0	61	20240903	0		na							0	0
129	0	23	20241004	1	20241002	1	1	0		1	0	0	0	0														1		2	2	6	1				5	11	1	1	0
130	1	44	20241105	1	20241104	1	1	0		0	0	1	1	1	0		0		1	2	0		0		0		0	1		2	1	5	1				0.5	15	0	1	1
131	1	84	20240911	0		na							0	0
132	0	71	20241025	0		na							0	0
133	0	51	20240910	1	20240909	1	1	1	1	1	0	0	1	1	0		0		1	7	0		0		0		0	1		1	0.5	20	2	5	0.5	5			1	0	1	1	5	5	5	5	5	5	5
134	0	72	20241023	0		na							0	0
135	0	56	20240827	1	20240824	0		0		1	0	1	1	2	1	4	0		1	4	0		0		0		0	1		2	1.5	30	0						0	1	0
136	1	61	20240903	0		na							0	0
137	1	62	20241004	0		na							0	0
138	1	72	20241105	1	20241103	0		1	2	1	0	1	1	2	1	2021	0		1	2017	0		0		0		0	1		5	1	55	1				1	55	1	1	1
139	0	61	20240925	0		na							0	0
140	0	49	20240830	1	20240829	0		0		0	0	0	0	0	0		0		0		0		0		0		0	0					0						1	1	1
141	0	66	20240904	0		na							0	0
142	0	74	20241021	0		na							0	0
143	1	41	20240927	1	20240927	1	2	1	1	0	0	0	1	1	0		0		1	0.5	0		0		0		0	0					2	4	1	20			1	1	0
144	1	60	20241113	0		na							0	0
145	1	60	20241127	0		na							0	0
146	1	83	20240904	0		na							0	0
147	0	64	20240919	0		na							0	0
148	1	76	20241030	0		na							0	0
149	0	44	20241011	1	20241008	1	2	1	1	0	0	0	1	2	0		0		0		0		1		0		1	0					0						0	1	0	1	5	5	5	5	5	5	5
150	0	56	20241112	0		na							0	0
151	0	61	20240903	1	20240831	0		1	1	0	0	1	1	1	0		0		1	2	0		0		0		0	0					0						0	1	1	1	4	4	4	4	4	4	4
152	0	68	20241127	1	20241126	1	3	1	5	1	1	1	1	2	1	2015	0		0		0		1		0		0	1		0.5	0.5	20	0						1	0	1
153	1	70	20240902	0		na							0	0
154	1	58	20240904	1	20240904	1	1	0		1	0	0	1	3	1	20	1	20	0		0		0		0		1	0					2	5	1	30			0	0	0	1	5	5	5	5	5	5	5
155	0	70	20241113	0		na							0	0
156	1	47	20241016	0		na							0	0
157	0	34	20241022	1	20241019	1	2	0		0	0	0	0	0	0		0		0		0		0		0		0	0					0						1	0	1
158	1	69	20241113	1	20241112	0		0		0	0	0	0	0														0					2	5	1	35			1	1	0
159	1	57	20241018	0		na							0	0
160	0	54	20241127	0		na							0	0
161	0	34	20240924	1	20240923	0		1	1	1	0	1	0	0														1		2	1	15	2	0	5	10			1	1	1
162	1	55	20241119	1	20241118	0		1	1	0	0	1	0	0	0		0		0		0		0		0		0	1		1	1	35	2	8	0.5	20			0	1	1
163	0	40	20241002	0		na							0	0
164	1	32	20241029	1	20241026	0		0		0	0	1	0	0														1		1	1	14	2	6	5	6			1		1
165	0	66	20241101	1	20241029	1	1	1	1	1	0	0	1	2	0		0		1	1	0		0		0		1	0					0						1	0	1
166	1	48	20241023	0		na							0	0
167	0	55	20241002	1	20240929	0		1	1	0	0	0	0	0	0		0		0		0		0		0		0	0					0						1	1	1	1	5	5	5	5	5	4	5
168	0	60	20240828	1	20240827	1	1	1	3	1	0	0	1	1	0		0		0		0		0		0		1	0					0						1	1	1
169	0	23	20240924	1	20240923	1	2	1	1	1	1	0	0	0														0					0						0	0	0
170	0	72	20241118	0		na							0	0
171	0	61	20240828	0		na							0	0
172	0	73	20241111	0		na							0	0
173	0	83	20241127	0		na							0	0
174	0	49	20240828	0		na							0	0
175	0	32	20241030	0		na							0	0
176	1	63	20241106	0		na							0	0
177	1	72	20240904	0		na							0	0
178	0	33	20241002	1	20240929	0		0		0	0	1	0	0	0		0		0		0		0		0		0	0					0						0	0	1
179	1	87	20241007	1	20241006	0		0		0	0	1	1	2	1	8	0		1	8	0		0		0		0	0					2	50	0.2	30			0	0	1
180	0	54	20241031	1	20241031	0		1	1	0	0	0	0	0	0		0		0		0		0		0		0	0					0						1	1	0
181	1	77	20240930	0		na							0	0
182	0	53	20241030	1	20241029	0		0		0	0	1	1	1	1	2	0		0		0		0		0		0	1		2	1	20	0						1	1	1
183	0	71	20241104	1	20241103	1	2	1	2	0	0	0	0	0														0					0						0	1	0
184	0	32	20241120	0		na							0	0
185	0	75	20241120	0		na							0	0
186	0	45	20241113	0		na							0	0
187	0	40	20241101	1	20241029	0		0		0	0	0	0	0	0		0		0		0		0		0		0	0					1				0.5	22	0	0	0
188	0	47	20241106	0		na							0	0
189	1	58	20241126	1	20241123	0		0		0	0	1	1	1	1	7	0		0		0		0		0		0	0					1				2	30	0	1	1
190	0	61	20241125	1	20241124	0		0		0	0	0	0	0	0		0		0		0		0		0		0	0					2	2	0.5	20			0	0	0
191	0	61	20241115	0		na							0	0
192	0	62	20240828	1	20240826	0		0		0	0	1	1	2	0		1	45	0		0		0		0		1	2	1				0						1	1	1	1	4	3	3	4	4	3	3
193	1	49	20240902	1	20240830	0		0		0	0	0	1	1	0		0		0		0		0		0		1	0					0						1	1	1
194	1	72	20241030	1	20241029	0		0		0	1	0	1	2	1	5	0		0		0		0		0		1	2	1				2	10	0.5	10			0	0	0
195	1	72	20241001	0		na							0	0
196	1	59	20241113	0		na							0	0
197	1	67	20240924	1	20240923	0		1	1	0	0	0	1	4	1	5	0		1	10	0		0		1	18	1	0					0						0	0	0
198	1	49	20241111	1	20241109	0		0		0	0	0	0	0	0		0		0		0		0		0		0	1		1	1	30	2	10	1	20			1	1	0
199	0	58	20240902	1	20240901	1	2	0		1	0	0	1	1	0		0		1	2	0		0		0		0	0					0						0	1	1
200	0	86	20241113	0		na							0	0
201	1	72	20241104	0		na							0	0
202	0	66	20240902	0		na							0	0
203	1	67	20241014	0		na							0	0
204	1	53	20241104	1	20241103	0		0		0	0	1	1	1					1	2023								0					2	10	0.5	20			0	1	1
205	1	67	20241104	0		na							0	0
206	0	53	20241002	1	20240929	0		0		0	0	1	0	0	0		0		0		0		0		0		0	1		3	2	30	0						0	1	1
207	0	33	20241120	1	20241117	0		0		0	0	0	0	0														1		2	1	14	0						0	1	0
208	1	61	20241008	0		na							0	0
209	1	46	20241021	1	20241021	1	1	1	1	0	0	1	1	2	1	2	0		1	2	0		0		0		0	0					0						0	1	1	1	5	4	5	5	5	5	5
210	1	82	20240904	1	20240902	0		0		0	0	0	1	1	0		0		0		1	1	0		0		0	0					0						0	1	0
211	0	64	20240906	1	20240903	0		0		0	0	1	0	0	0		0		0		0		0		0		0	1		0.5	1	20	0						1	1	1
212	0	35	20241021	0		na							0	0
213	0	55	20240830	1	20240829	0		0		1	0	0	0	0														0					0						0	1	1
214	1	71	20241127	0		na							0	0
215	1	74	20240930	1	20240927	0		0		0	0	1	1	1	1	20	0		0		0		0		0		0	2	5				2	7	1	40			0	0	1	1	4	3	4	4	3	3	4
216	0	69	20240902	1	20240830	0		0		0	0	0	1	2	0		1	20	1	10	0		0		0		0	0					0						1	0	1
217	0	72	20240828	0		na							0	0
218	0	68	20240905	1	20240904	1	3	0		1	0	1	1	2	0		0		0		1	1	1	1	0		0	0					0						1	1	1
219	1	83	20241016	0		na							0	0
220	0	54	20240913	1	20240912	0		0		0	0	0	0	0														0					0						0	0	1	1	5	4	5	5	5	4	4
221	0	84	20240911	0		na							0	0
222	0	59	20240906	0		na							0	0
223	1	58	20241104	0		na							0	0
224	1	47	20240925	1	20240924	0		0		0	0	0	0	0	0		0		0		0		0		0		0	1		1	1	5	2	10	1	10			1	1	1
225	1	32	20240913	1	20240911	1	1	0		0	0	0	0	0	0		0		0		0		0		0		0	1		2	2	10	2	5	1	10			0	1	0
226	1	61	20240903	0		na							0	0
227	0	38	20241025	1	20241025	0		0		0	0	0	0	0														1		0.5	1	20	2	10	1	8			0	1	1	1	4	4	4	4	4	4	5
228	1	47	20240903	0		na							0	0
229	0	60	20240906	1	20240905	1		0		1	0	0	0	0	0		0		0						0		0	0					0						0	1	1
230	0	79	20240904	1	20240904	1	2	0		0	0	1	1	1	1	2	0		0		0		0		0		0	0					0						0	0	1
231	0	31	20240911	1	20240911	0		0		0	0	0	0	0														1		2	1	10	0						1	1	0
232	1	57	20241002	1	20240929	0		0		0	0	0	1	1	1	10	0		0		0		0		0		0	2	1				1				1	40	0	0	1
233	1	67	20240911	0		na							0	0
234	0	58	20240910	1	20240909	0		0		1	0	1	1	1	1	5	0		0		0		0		0		0	1		1	1	30	0						1	1	1
235	1	67	20241002	0		na							0	0
236	0	61	20240911	1	20240910	0		0		0	0	1	0	0	0		0		0		0		0		0		0	1		1	1	30	0						1	0	1
237	1	83	20240913	0		na							0	0
238	1	66	20240919	0		na							0	0
239	0	75	20241002	1	20241001	1	3	0		1	0	1	1	2	1	1	0		1	2	0							0					0						0	0	0
240	1	64	20240925	0		na							0	0
241	0	74	20241002	0		na							0	0
242	0	52	20241001	1	20240930	0		1	1	1	0	0	1	1	0		0		0		1	0	0		0		0	1		1	1	30	0						1	1	1
243	1	53	20241001	1	20240928	0		0		0	0	1	1	1	1	2023	0		0		0		0		0		0	0					0						1	1	1	1	5	5	5	5	5	5	5
244	0	53	20241010	1	20241009	0		1	1	0	0	0	0	0	0		0		0		0		0		0		0	1		0.5	1	10	2	5	0.5	2			1	1	0
245	1	63	20241023	0		na							0	0
246	1	66	20241018	0		na							0	0
247	0	25	20241106	1	20241105	0		0		0	0	0	0	0														1		1	3	5	0						1	1	1
248	1	32	20241008	1	20241005	1	2	1	1	1	0	0	0	0														0					0						0	1	1	1	5	5	5	5	5	5	5
249	1	41	20241015	1	20241012	0		0		0	1	1	1	4	1	3	1	3	1	2	1	0	0		0		0	1		2	2	25	1				1	25	0	1	1
250	0	53	20241007	0		na							0	0
251	1	69	20241025	1	20241022	0		0		0	0	1	1	2	1	5	0		1	3	0		0		0		0	0					2	24	1	20			0	1	0
252	1	78	20241125	1	20241122	0		0		0	0	1	1	4	1	30	0		1	1	0		1	1	1	0.6	0														1
253	1	51	20241030	1	20241029	1	2	1	3	1	0	1	1	1	1	1	0		0		0		0		0		0	1		6	1	5	1				1	30	0	1	1
254	1	54	20241011	1	20241010	1	2	1	1	0	0	0	0	0	0		0		0		0		0		0		0	1		5	1	10	1				2	35	1	1	0	1	4	4	4	4	3	4	4
255	1	70	20241015	1	20241013	1	1	0		0	0	1	0	0														1		2	1	20	2	20	20	20			1	1	1	1	4	4	4	4	4	4	4
256	0	37	20241015	1	20241014	1	3	1	4	1	0	0	1	1					1	2	0		0		0		0	1		3	5	20	2	15	3	5			1	1	1
257	1	82	20241101	1	20241029	1	1	0		0	0	0	1	1	1	25	0		0		0		0		0		0	0					2	40	0.5	20			0	0	0	1	4	4	4	4	4	4	4
258	0	81	20241021	0		na							0	0
259	1	55	20241018	0		na							0	0
260	1	62	20241021	1	20241020	0		0		0	0	0	0	0	0		0		0		0		0		0		0	1		2	2	30	0						1	1	0	1	4	4	4	4	4	4	4
261	1	36	20241025	1	20241024	0		1	1	0	0	0	0	0														0					0						0	1	1	1	5	5	5	5	5	5	5
262	0	27	20241018	1	20241015	0		0		1	0	0	0	0	0		0		0		0		0		0		0	1		2	1	8	0						1	1	1
263	1	35	20241023	1	20241021	0		1	1	0	1	0	1	2	0		0		1	1	1	0	0		0		0	1		1	1	10	1				1	15	0	1	0
264	0	74	20241023	0		na							0	0
265	1	48	20241029	1	20241028	1	1	1	3	1			1	1					1	1								1		2	2	29	2	10	2	20			0	1	0
266	1	68	20241118	1	20241115	0		0		0	0	0	1	1	0		0		0		1	1	0		0		0	0					2	6	0.5	35			1	0	1
267	1	66	20241108	0		na							0	0
268	1	66	20241030	1	20241027	1	3	1	1	1	1	1	1	2	1	8	0		0		0		0		1	8	0	1		5	1	35	1				1	40	0		1
269	0	40	20241030	1	20241030	1	2	0		1	0	0	0	0	0		0		0		0		0		0		0	1		1	1	10	0						0	1	0
270	1	85	20241113	0		na							0	0
271	1	67	20241030	0		na							0	0
272	0	57	20241106	0		na							0	0
273	1	47	20241106	0		na							0	0
274	0	67	20241111	0		na							0	0
275	0	68	20241129	1	20241127	0		0		0	0	1	1	4	1	6	1	6	1	12	0		0		1	12	0	1		1	1	20	0						0	0	1
276	1	51	20241120	1	20241118	0		0		0	0	1	1	1	1	3	0		0		0		0		0		0	1		2	1	20	1				1	20	1	1	1
277	1	76	20241112	1	20241109	1	2	1	1	0	0	0	1	1	0		0		0		0		0		0		1	0					1				1	65	0	0	0
278	0	59	20241112	1	20241111	1	1	0		0	0	0	1	1	0		0		1	1	0		0		0		0	0					0						1	1	1
279	0	70	20241119	0		na							0	0
280	0	66	20241118	1	20241117	1	2	1	1	1	0	0	1	1	1	4	0		0		0		0		0		0	0					0						1	0	0
281	0	55	20241120	1	20241117	1	2	0		1	0	0	0	0														0					0						1	1	0
282	1	31	20241129	1	20241128	0		0		0	0	0	0	0														1		3	3	6	1				0.5	11	0	0	1
						na
[truncated: 8 more columns]
