# Supplementary material for: Implementation and Evaluation of a Social Networking Service–Based Mobile Patient-Generated Health Data System With Direct Electronic Medical Record Integration: Prospective Observational Study
Source: JMIR Med Inform. 2026 Jun 23;14:e81317. doi: 10.2196/81317 (PMC13290106; doi:10.2196/81317)
Supplement: Multimedia Appendix 2 [file medinform-v14-e81317-s002.xlsx]

## Sheet: Multimedia_Appendix3_HF follow 
Category	Variable	Explanation for the variable/Corresponding question	Answer
Patient identification	no	randomized patient number
	sex		0 : woman 1 : man
	age
	opd_date		date of outpatient clinic
Cardiovascular symptoms	response		0 : survey not answered 1 : survey answered
	resp_date		date of participation in previsit survey
	scheduled_visit	Is this a scheduled outpatient visit?	0 : no 1 : yes
	sx_visit	Is this visit due to a change in symptoms or condition?	0 : no 1 : yes
	hs_general	How would you rate your overall health?	1 : Excellent 2 : Very good 3 : Good 4 : Fair 5 : Poor
	info_score
	q_dyspnea	Do you have any shortness of breath?	0 : no 1 : yes
	q_gr_dyspnea	How severe is your shortness of breath?	1 : NYHA 2 2 : NYHA 3 3 : NYHA 4
	q_last_dyspnea	Compared to your previous hospital visit, how has your shortness of breath changed?	1 : Breathing is much easier 2 : Breathing is slightly easier 3 : About the same 4 : Breathing is slightly more difficult 5 : Breathing is much more difficult
	q_edema	Have you experienced swelling in your feet or ankles, with indentations lasting a long time after pressure?	0 : no 1 : yes
	q_compliance	Have you taken more than 80% of your prescribed medications?	0 : no 1 : yes
	q_cpain	Do you have any chest pain?	0 : no 1 : yes
	q_gr_cpain	How severe is your chest pain?	1 : I often feel it at rest, regardless of exercise or activity(to differentiate patients with variant angina) 2 : During intense and sustained exercise 3 : When climbing stairs or walking uphill quickly 4 : It limits daily activities and occurs when climbing more than one flight of stairs 5: Physical activity is not possible without chest pain, and it persists even at rest
	q_wtgain	Have you gained more than 3 kg (about 7 lbs) since your last visit?	0 : no 1 : yes
	q_palpitation	Have you experienced palpitations or a racing heartbeat?	0 : no 1 : yes
	q_dizziness	Do you often feel dizzy?	0 : no 1 : yes
	q_diz_ortho	Do you sometimes feel dizzy when standing up?	0 : no 1 : yes
	q_syncope	Have you had any episodes of fainting (syncope) since your last hospital visit?	0 : no 1 : yes
Medication	q_med_cause	Any difficulties or concerns with taking your medications?	0 : no 1 : yes
	q_med_others	Are you currently taking any medications other than those prescribed at this hospital?	0 : no 1 : yes
	q_med_name	Please list the names of any other medications you are taking.
Vital signs and body weight	sbp_recent	Please enter your most recent systolic blood pressure measurement.
	dbp_recent	Please enter your most recent diastolic blood pressure measurement.
	hr_recent	Please enter your most recent heart rate (pulse).
	wt_recent	Please enter your most recent weight.
Heart failure symptoms and signs scale	sc_dyspnea	How breathless are you on a scale of 0 to 10? (0 = not at all, 10 = extremely breathless)	0-10
	sc_fatigue	How fatigued do you feel on a scale of 0 to 10? (0 = not at all, 10 = extremely fatigued)	0-10
	sc_periedema	How severe is your swelling in the feet or legs on a scale of 0 to 10? (0 = no swelling, 10 = very severe swelling)	0-10
Postvisit survey	ssurvey	Participation in the post-visit satisfaction survey	0 : no 1 : yes
	q1_ssurvey	Do you think KakaoTalk and text messages are appropriate notification methods?	1 : Strongly disagree 2 : Disagree 3 : Neutral 4 : Agree 5 : Strongly agree
	q2_ssurvey	Do you think the number of questions is appropriate?	Same as above(answers for q1_ssurvey)
	q3_ssurvey	Was it easy to understand the questions?	Same as above(answers for q1_ssurvey)
	q4_ssurvey	Were you able to complete the questions without assistance?	Same as above(answers for q1_ssurvey)
	q5_ssurvey	Was the system easy to use?	Same as above(answers for q1_ssurvey)
	q6_ssurvey	Did using the service help with preparation before your outpatient visit?	Same as above(answers for q1_ssurvey)
	q7_ssurvey	Did the service help communicate your symptoms, condition, and health history to the medical staff?	Same as above(answers for q1_ssurvey)
	q8_ssurvey	Do you think using the service helped the medical staff obtain more accurate information about you?	Same as above(answers for q1_ssurvey)
	q9_ssurvey	Do you think the communication between you and the healthcare staff improved through the service?	Same as above(answers for q1_ssurvey)
	q10_ssurvey	Do you think the service was helpful in your medical care?	Same as above(answers for q1_ssurvey)
	q11_ssurvey	Are you satisfied with the overall use of the service for your medical visits?	Same as above(answers for q1_ssurvey)
	q12_ssurvey	Would you be willing to continue using the service in the future?	Same as above(answers for q1_ssurvey)
	q13_ssurvey	Would you recommend the service to friends or other patients?	Same as above(answers for q1_ssurvey)
	time_ssurvey	How long did it take to complete the previsit survey?	10 : below 10 minutes 15 : between 10-20 minutes 25 : between 20-30 minutes 30 : more than 30 minutes

## Sheet: dataset
no	sex	age	opd_date	response	resp_date	scheduled_visit	sx_visit	hs_general	info_score	q_dyspnea	q_gr_dyspnea	q_last_dyspnea	q_edema	q_compliance	q_cpain	q_gr_cpain	q_wtgain	q_palpitation	q_dizziness	q_diz_ortho	q_syncope	q_med_cause	q_med_others	q_med_name	sbp_recent	dbp_recent	hr_recent	wt_recent	sc_dyspnea	sc_fatigue	sc_periedema	ssurvey	q1_ssurvey	q2_ssurvey	q3_ssurvey	q4_ssurvey	q5_ssurvey	q6_ssurvey	q7_ssurvey	q8_ssurvey	q9_ssurvey	q10_ssurvey	q11_ssurvey	q12_ssurvey	q13_ssurvey	time_ssurvey
1	0	76	20241120	0					1	1	1		NA	NA				NA	NA	NA	NA	NA	NA
2	0	87	20241029	0						NA			NA	NA				NA	NA	NA	NA	NA	NA
3	0	75	20240924	0						NA			NA	NA				NA	NA	NA	NA	NA	NA
4	0	75	20240905	0						NA			NA	NA				NA	NA	NA	NA	NA	NA
5	0	65	20241113	0						NA			NA	NA				NA	NA	NA	NA	NA	NA
6	0	73	20241011	0						NA			NA	NA				NA	NA	NA	NA	NA	NA
7	1	79	20241002	0						NA			NA	NA				NA	NA	NA	NA	NA	NA
8	0	80	20241024	0						NA			NA	NA				NA	NA	NA	NA	NA	NA
9	0	88	20241007	0						NA			NA	NA				NA	NA	NA	NA	NA	NA
10	1	79	20240910	0					1	NA			0	NA				NA	NA	NA	NA	NA	NA
11	1	73	20241030	0						NA			NA	NA				NA	NA	NA	NA	NA	NA
12	1	83	20241016	0					1	1	1		NA	NA				NA	NA	NA	NA	NA	NA
13	1	76	20240912	0						NA			NA	NA				NA	NA	NA	NA	NA	NA
14	1	72	20240911	0						NA			NA	NA				NA	NA	NA	NA	NA	NA
15	1	73	20240827	0					1	1	1		NA	NA				NA	NA	NA	NA	NA	NA
16	1	65	20241004	1	20241001	0		2	3	0			0	1	0		0	0	1	1	0	0	0		120	80	75	68
17	0	89	20240927	0						NA			NA	NA				NA	NA	NA	NA	NA	NA
18	1	54	20241030	1	20241027	1		3	3	0			0	1	1	1	0	0	0	NA	0	NA	0		110	75		65	0	2	0
19	0	64	20241008	0						NA			NA	NA				NA	NA	NA	NA	NA	NA
20	1	75	20241022	0						NA			NA	NA				NA	NA	NA	NA	NA	NA
21	1	70	20241021	0					1	1	1		NA	NA				NA	NA	NA	NA	NA	NA
22	0	60	20241021	0						NA			NA	NA				NA	NA	NA	NA	NA	NA
23	1	81	20241129	1	20241127	1		5	3	0			0	1	0		0	0	1	1	1	1	1
24	0	80	20240903	1	20240831	0	1	4	3	1	3	4	0	1	0		1	1	0	NA	0	NA	1	당뇨약 못 먹음, 연세병원에서 영양제, 항생제, 수액	140	105	99	53.4	8	8	3
25	0	87	20241106	1	20241106	1		2	3	0			0	1	0		0	0	0	NA	0	0	0						0	0	0
26	0	81	20241120	1	20241118	1		3	3	1	2	3	1	1	0		0	0	0	NA	0	0	1	머리영양제/오메가3/감기약/고혈압약/척추약				50	9	5	3
27	1	82	20240912	0						NA			NA	NA				NA	NA	NA	NA	NA	NA
28	1	82	20241030	0						NA			NA	NA				NA	NA	NA	NA	NA	NA
29	0	85	20240926	0					1	1	2		NA	NA				NA	NA	NA	NA	NA	NA
30	0	89	20240930	0					1	0			NA	NA				NA	NA	NA	NA	NA	NA
31	0	85	20240925	0						NA			NA	NA				NA	NA	NA	NA	NA	NA
32	1	52	20241119	0					1	1	1		NA	NA				NA	NA	NA	NA	NA	NA
33	0	48	20241105	1	20241104	1		3	3	1	1	3	0	1	0		1	0	1	1	0	NA	0		123	79	74	133	2	4	2
34	0	81	20241024	0						NA			NA	NA				NA	NA	NA	NA	NA	NA
35	0	74	20241120	0					1	0			NA	NA				NA	NA	NA	NA	NA	NA
36	0	64	20241001	0						NA			NA	0				NA	NA	NA	NA	NA	NA
37	0	85	20241126	1	20241123	1		4	3	1	3	3	0	0	0			0	1	1	0	NA	1	치매약	118	83	72	63	0	5	2
38	1	82	20240904	0						NA			NA	NA				NA	NA	NA	NA	NA	NA
39	0	69	20241120	0						NA			NA	NA				NA	NA	NA	NA	NA	NA
40	0	66	20240904	0						NA			NA	NA				NA	NA	NA	NA	NA	NA
41	1	58	20241016	0						NA			NA	NA				NA	NA	NA	NA	NA	NA
42	0	68	20241015	0						NA			NA	NA				NA	NA	NA	NA	NA	NA
43	0	82	20241025	0						NA			NA	NA				NA	NA	NA	NA	NA	NA
44	0	79	20241119	0						NA			NA	NA				NA	NA	NA	NA	NA	NA
45	1	55	20241023	1	20241023	1		4	3	1	1	2	1	1	1	1	0	1	1	1	0	0	0		106	76	51	72.5	3	3	3	1	5	4	4	5	5	5	5	5	4	5	5	5	5	10
46	1	59	20241025	0						NA			NA	1				NA	NA	NA	NA	NA	NA
47	1	76	20241120	0					1	0			NA	NA				NA	NA	NA	NA	NA	NA
48	1	73	20241022	0						NA			NA	NA				NA	NA	NA	NA	NA	NA
49	1	68	20241017	1	20241017	1		3	3	0			0	1	0		0	0	0	NA	0	NA	0		97	66	71	60	5	5	3	1	4	4	4	4	4	3	4	3	3	3	4	4	4	10
50	0	88	20240919	0						NA			NA	NA				NA	NA	NA	NA	NA	NA
51	0	79	20240905	1	20240902	1		4	3	1	2	3	1	1	1	1	0	0	1	1	0	NA	1					57	5	6	5
52	0	74	20240904	0						NA			NA	NA				NA	NA	NA	NA	NA	NA
53	0	81	20241120	0						NA			NA	NA				NA	NA	NA	NA	NA	NA
54	1	44	20240905	1	20240902	1		3	3	0			0	1	0		1	0	0	NA	0	NA	1	신장약	123	80	103	70	0	2	0
55	1	90	20241015	1	20241014	1		3	3	1	3	3	0	0	0		0	1	1	1	0	NA	1	파킨슨약	67		70	53	8	8	2
56	0	80	20241119	0						NA			NA	NA				NA	NA	NA	NA	NA	NA
57	0	82	20240911	0						NA			NA	NA				NA	NA	NA	NA	NA	NA
58	0	79	20240904	0						NA			NA	NA				NA	NA	NA	NA	NA	NA
59	1	63	20241113	1	20241110	1		3	3	0			1	1	0		1	0	0	NA	0	NA	1	당뇨약	90	125	58	88
60	1	55	20241128	0						NA			NA	NA				NA	NA	NA	NA	NA	NA
61	1	75	20241128	0						NA			NA	NA				NA	NA	NA	NA	NA	NA
62	1	81	20241016	0						NA			NA	NA				NA	NA	NA	NA	NA	NA
63	0	93	20241107	1	20241104	1		2	3	0			0	1	0		0	0	0	NA	0	NA	0						2	3	2	1	5	4	4	3	4	5	4	3	4	4	4	5	4	15
64	0	55	20241127	1	20241124	1		4	3	0			0	1	0		0	1	1	1	0	NA	1	허리통증약 한약				49	1	8	2	1	4	4	4	4	4	4	4	4	4	4	3	4	4	10
65	1	88	20241113	0						NA			NA	NA				NA	NA	NA	NA	NA	NA
66	1	81	20241118	0					2	0			0	NA				NA	NA	NA	NA	NA	NA
67	1	56	20241022	1	20241022	0		3	2	0			0		0		0	0	NA	NA	NA	NA	NA						0	9	0	1	4	4	4	4	4	4	4	4	4	4	4	4	3	10
68	0	86	20241114	0						NA			NA	NA				NA	NA	NA	NA	NA	NA
69	0	79	20241128	0						NA			NA	NA				NA	NA	NA	NA	NA	NA
70	0	78	20241024	0					1	1	1		NA	NA				NA	NA	NA	NA	NA	NA
71	1	62	20240829	1	20240829	1		2	3	0			0	1	0		0	0	1	1	0	NA	0		91	66	76	75	3	3	3
72	0	81	20241016	0						NA			NA	NA				NA	NA	NA	NA	NA	NA
73	1	87	20241105	0						NA			NA	NA				NA	NA	NA	NA	NA	NA
74	0	35	20241118	1	20241115	1		1	3	0			0	1	0		0	1	0	NA	0	NA	0		80	120	80	92	0	2	0	1	5	5	5	5	5	5	5	4	5	4	4	4	4	10
75	0	80	20241029	0						NA			NA	NA				NA	NA	NA	NA	NA	NA
76	0	87	20241023	0						NA			NA	NA				NA	NA	NA	NA	NA	NA
77	1	83	20240829	0						NA			NA	NA				NA	NA	NA	NA	NA	NA
78	1	85	20241010	0						NA			NA	NA				NA	NA	NA	NA	NA	NA
79	0	82	20241127	0					1	1	1		NA	NA				NA	NA	NA	NA	NA	NA
80	0	85	20240910	0						NA			NA	NA				NA	NA	NA	NA	NA	NA
81	1	63	20240930	1	20240929	1		3	3	0			1	1	0		0	0	0	NA	0	0	0		85	130	80	80	1	3	5	1	4	4	4	4	4	4	4	4	4	4	4	4	4	10
82	0	59	20240912	1	20240909	1		3	3	0			0	1	0		0	0	0	NA	0	NA	1	가끔 비염약	106	77	88	71	1	7	2
83	0	61	20240910	1	20240909	1		3	3	0			0	1	0		0	0	0	NA	0	NA	1		120	70	82	33	0	1	0	1	3	3	4	3	3	3	4	3	3	3	3	3	3	15
84	0	75	20241001	1	20240930	1		3	3	0			0	1	1	1	0	0	1	0	0	NA	1	두통약 및 어깨 및 허리 통증악				68	5	5	5	1	3	3	3	3	3	3	3	3	3	3	3	3	3	10
85	1	45	20241128	0						NA			NA	NA				NA	NA	NA	NA	NA	NA
86	1	63	20240829	1	20240830	1		2	3	0			0	1	0		0	0	1	1	0	0	0					56	0	0	0	1	5	4	4	4	4	4	4	4	4	5	5	4	4	10
87	0	91	20240919	0						NA			NA	NA				NA	NA	NA	NA	NA	NA
88	1	66	20241128	0					1	1	1		NA	NA				NA	NA	NA	NA	NA	NA
89	1	54	20241016	0						NA			NA	NA				NA	NA	NA	NA	NA	NA
90	1	81	20241104	0					1	0			NA	NA				NA	NA	NA	NA	NA	NA
91	0	87	20241120	0						NA			NA	NA				NA	NA	NA	NA	NA	NA
92	1	79	20240904	1	20240904	0	1	4	3	1	2	4	0	1	0		0	0	1	1	0	NA	0		140	75		57	6	4	4
93	0	72	20240906	0						NA			NA	NA				NA	NA	NA	NA	NA	NA
94	1	43	20241106	0						NA			NA	NA				NA	NA	NA	NA	NA	NA
95	1	50	20240911	0						NA			NA	NA				NA	NA	NA	NA	NA	NA
96	0	81	20240903	0						NA			NA	NA				NA	NA	NA	NA	NA	NA
97	1	86	20241023	0						NA			NA	NA				NA	NA	NA	NA	NA	NA
98	1	82	20240828	0						NA			NA	NA				NA	NA	NA	NA	NA	NA
99	0	83	20241105	0					1	1	2		NA	NA				NA	NA	NA	NA	NA	NA
100	1	63	20241111	0						NA			NA	NA				NA	NA	NA	NA	NA	NA
101	1	63	20241017	0						NA			NA	NA				NA	NA	NA	NA	NA	NA
102	1	80	20241106	0					1	NA			1	NA				NA	NA	NA	NA	NA	NA
103	0	76	20240905	0						NA			NA	NA				NA	NA	NA	NA	NA	NA
104	0	69	20241031	0						NA			NA	NA				NA	NA	NA	NA	NA	NA
105	0	88	20240919	1	20240918	1		4	3	1	3	4	1	1	0			0	1	1	0	NA	1	신경정신과약 위장약 감기약 수면제	97	53	64	45.9	2	3	5
106	0	81	20240828	0						NA			NA	NA				NA	NA	NA	NA	NA	NA
107	1	69	20241030	1	20241027	1		1	3	0			0	1	0		0	0	1	1	0	NA	1	감기약 위장약 뇌경색이상입니다	110	92	72	64	0	2	0	1	3	4	4	4	4	4	4	4	4	4	3	3	3	10
108	0	71	20241105	0						NA			NA	NA				NA	NA	NA	NA	NA	NA
109	1	78	20241029	0					1	1	2		NA	NA				NA	NA	NA	NA	NA	NA
110	1	77	20240930	0					1	0			NA	NA				NA	NA	NA	NA	NA	NA
111	0	85	20241106	1	20241103	1		3	3	0			0	1	0		0	0	0	NA	0	NA	1	신장내과(당사병원)					3	8	5
112	0	77	20241008	0						NA			NA	NA				NA	NA	NA	NA	NA	NA
113	0	81	20240925	1	20240922	1		5	3	0			1	1	0		0	0	1	1	0	NA	1	류마티스관절염약	147	75		39	6	5	6
114	1	68	20240904	0						NA			NA	NA				NA	NA	NA	NA	NA	NA
115	0	87	20240829	0						NA			NA	NA				NA	NA	NA	NA	NA	NA
116	1	57	20241112	0						NA			NA	NA				NA	NA	NA	NA	NA	NA
117	1	67	20241106	1	20241105	1		4	3	1	1	4	0	1	1		0	1	0	NA	0	NA	0
118	1	66	20241010	0						NA			NA	NA				NA	NA	NA	NA	NA	NA
119	0	74	20241114	0						NA			NA	NA				NA	NA	NA	NA	NA	NA
120	1	74	20241114	0						NA			NA	NA				NA	NA	NA	NA	NA	NA
121	0	71	20241029	0						NA			NA	NA				NA	NA	NA	NA	NA	NA
122	1	67	20240927	1	20240924	1		2	3	0			1	1	0		0	0	0	NA	0	NA	1	으누사,리비디	110	72	62	62.5	1	4	3
123	0	81	20241008	0						NA			NA	NA				NA	NA	NA	NA	NA	NA
124	1	78	20241031	0						NA			NA	NA				NA	NA	NA	NA	NA	NA
125	1	71	20241126	0						NA			NA	NA				NA	NA	NA	NA	NA	NA
126	1	82	20241105	1	20241104	1		3	2	0			0	NA	0		0	NA	NA	NA	NA	NA	NA						5	6	6
127	1	79	20241120	0						NA			NA	NA				NA	NA	NA	NA	NA	NA
128	1	60	20240911	0						NA			NA	NA				NA	NA	NA	NA	NA	NA
129	1	40	20240904	0						NA			NA	NA				NA	NA	NA	NA	NA	NA
130	0	79	20241125	0						NA			NA	NA				NA	NA	NA	NA	NA	NA
131	1	62	20240911	1	20240910	1		2	3	0			0	1	0		0	0	1	1	0	1	0		119	69	65		2	3	4	1	5	4	5	5	5	5	5	4	5	5	4	5	5	10
132	0	88	20240924	0						NA			NA	NA				NA	NA	NA	NA	NA	NA
133	0	81	20240903	1	20240903	1		3	3	0			0	1	0		0	0	0	NA	0	NA	NA						0	2	0
134	1	77	20241114	0					1	1	1		NA	NA				NA	NA	NA	NA	NA	NA
135	0	92	20240828	1	20240827	1		4	3	0			0	1	0		0	0	1	0	0	NA	1	고대신장내과,비뇨기과 약복용중 26일코로나확진 라게브리오캡슐복용중	137	70	90	56.8	0	1	1
136	0	86	20241126	0					2	1	2		1	NA				NA	NA	NA	NA	NA	NA
137	1	67	20241105	0						NA			NA	NA				NA	NA	NA	NA	NA	NA
138	0	79	20240904	0						NA			NA	NA				NA	NA	NA	NA	NA	NA
139	1	67	20241021	1	20241021	1		1	3	0			1	1	0		0	0	0	NA	0	NA	1		139	101		85	1	3	3	1	5	5	5	5	5	5	5	5	5	5	4	5	5	10
140	0	80	20241107	1	20241104	1		3	3	1	1	3	0	1	1	3	0	1	0	NA	0	0	1	갑상선약. 기침약.관절염약	130	90		62.5	3	4	1
141	1	76	20241004	0						NA			NA	NA				NA	NA	NA	NA	NA	NA
142	0	80	20241119	0						NA			NA	NA				NA	NA	NA	NA	NA	NA
143	1	59	20241016	1	20241013	1		2	3	0			0	1	0		0	1	1	1	0	0	0					68.5	0	2	0	1	5	4	4	5	4	4	4	4	4	4	4	4	4	10
144	1	87	20241107	1	20241107	1		3	3	0			1	1	0		0	0	0	NA	0	0	1	소화기계통 비후성코물치료				78.5	2	3	6	0
145	1	61	20241126	0						NA			NA	NA				NA	NA	NA	NA	NA	NA
146	1	79	20240906	0						NA			NA	NA				NA	NA	NA	NA	NA	NA
147	0	59	20241120	0						NA			NA	NA				NA	NA	NA	NA	NA	NA
148	1	80	20240827	0					1	1	2		NA	NA				NA	NA	NA	NA	NA	NA
149	1	70	20241002	0						NA			NA	NA				NA	NA	NA	NA	NA	NA
150	0	81	20241008	0						NA			NA	NA				NA	NA	NA	NA	NA	NA
151	1	66	20240829	1	20240826			2	3	1	2	4	0	1	0		1	1	0	NA	0	0	1	어깨가 안좋아서 통증약을 먹고있어요				64	7	6	7
152	1	78	20240913	0						NA			NA	NA				NA	NA	NA	NA	NA	NA
153	1	82	20241128	0						NA			NA	NA				NA	NA	NA	NA	NA	NA
154	1	84	20241118	0					1	NA			1	NA				NA	NA	NA	NA	NA	NA
155	0	74	20240904	0						NA			NA	NA				NA	NA	NA	NA	NA	NA
156	0	77	20241023	0						NA			NA	NA				NA	NA	NA	NA	NA	NA
157	1	66	20240911	1	20240910	1		3	3	0			0	1	0		0	0	1	1	0	NA	1	비타민,전립선,눈영양제,마그네슘	81	121	68	82	2	5	2
158	0	71	20241014	0						NA			NA	NA				NA	NA	NA	NA	NA	NA
159	0	20	20240911	0					1	1	1		NA	NA				NA	NA	NA	NA	NA	NA
160	1	68	20241113	1	20241111	1		2	3	0			0	1	0		0	1	0	NA	0	0	1	메트포르민	102	65	68	57	0	1	0	1	4	4	4	4	4	5	5	5	5	4	5	5	4	10
161	1	87	20240919	0						NA			NA	NA				NA	NA	NA	NA	NA	NA
162	1	63	20241105	1	20241102	1		2	3	0			0	1	0		0	0	0	NA	0	NA	0					67	3	5	0
163	1	52	20240919	1	20240918	1		3	3	0			1	1	0		0	1	0	NA	0	.	1	심부전약	70	120	70	92
164	1	35	20241114	0						NA			NA	NA				NA	NA	NA	NA	NA	NA
165	1	51	20241114	1	20241114	1		3	3	0			0	1	0		0	0	1	1	0	1	0						0	0	0
166	0	49	20240905	0						NA			NA	NA				NA	NA	NA	NA	NA	NA
167	0	77	20241023	0					1	1	1		NA	NA				NA	NA	NA	NA	NA	NA
168	0	77	20241023	0					2	1	1		0	NA				NA	NA	NA	NA	NA	NA
169	1	69	20241113	0						NA			NA	NA				NA	NA	NA	NA	NA	NA
170	0	50	20241015	0						NA			NA	NA				NA	NA	NA	NA	NA	NA
171	1	70	20241028	0					1	1	2		NA	NA				NA	NA	NA	NA	NA	NA
172	0	75	20241119	0						NA			NA	NA				NA	NA	NA	NA	NA	NA
173	1	56	20241114	0						NA			NA	NA				NA	NA	NA	NA	NA	NA
174	1	86	20241001	0						NA			NA	NA				NA	NA	NA	NA	NA	NA
175	1	81	20241108	0					1	1	1		NA	NA				NA	NA	NA	NA	NA	NA
176	1	72	20240924	0						NA			NA	NA				NA	NA	NA	NA	NA	NA
177	0	69	20241002	0						NA			NA	NA				NA	NA	NA	NA	NA	NA
178	0	69	20240829	0						NA			NA	NA				NA	NA	NA	NA	NA	NA
179	1	87	20240828	0					1	1	1		NA	NA				NA	NA	NA	NA	NA	NA
180	1	79	20240924	1	20240922	1		1	3	0			0	1	0		0	0	0	NA	0	NA	1					68				1	5	5	5	5	5	5	5	5	5	5	5	5	5	10
181	1	75	20240905	0					1	1	1		NA	NA				NA	NA	NA	NA	NA	NA
182	0	76	20240911	0					1	1	1		NA	NA				NA	NA	NA	NA	NA	NA
183	1	82	20241002	0						NA			NA	NA				NA	NA	NA	NA	NA	NA
184	0	82	20241107	1	20241107	1		3	3	1	3	3	0	1	1	1	0	1	0	NA	0	NA	1	글리아티린 엑셀씨 아고틴	102	62	82	53.2	5	1	2
185	1	78	20241007	1	20241004	1		2	3	0			0	1	0		1	0	1	1	0	NA	1	비뇨기과약복용.				57	0	4	1	1	5	4	4	4	4	4	5	4	4	4	5	4	4	10
186	1	46	20241001	1	20240930	1		3	3	1	2	3	0	1	0		0	0	1	0	0	0	1	류마티스내과,내분비내과,신장내과	123	80	71	110	0	6	2
187	0	85	20240925	0						NA			NA	NA				NA	NA	NA	NA	NA	NA
188	1	77	20241017	0					1	0			NA	NA				NA	NA	NA	NA	NA	NA
189	1	72	20241016	0						NA			NA	NA				NA	NA	NA	NA	NA	NA
190	0	50	20241017	1	20241014	1		2	3	0			0	1	0		0	0	0	NA	0	0	1		116	84	68		0	3	0	1	5	4	5	5	5	5	4	4	4	4	4	4	4	10
191	1	52	20241127	0						NA			NA	NA				NA	NA	NA	NA	NA	NA
192	1	59	20240904	0						NA			NA	NA				NA	NA	NA	NA	NA	NA
193	1	68	20240911	0						NA			NA	NA				NA	NA	NA	NA	NA	NA
194	0	72	20241126	1	20241125	1		2	3	0			0	1	0		0	1	0	NA	0	0	0		120	70	56	60	0	5	0
195	0	83	20240911	0						NA			NA	NA				NA	NA	NA	NA	NA	NA
196	0	83	20241120	0						NA			NA	NA				NA	NA	NA	NA	NA	NA
197	0	66	20241008	0					1	1	1		NA	NA				NA	NA	NA	NA	NA	NA
198	1	64	20241120	0						NA			NA	NA				NA	NA	NA	NA	NA	NA
199	1	68	20241016	0						NA			NA	NA				NA	NA	NA	NA	NA	NA
200	0	68	20240828	1	20240827	1		2	3	0			0	1	0		0	0	0	NA	0	0	1	간경화	133	77	57	67	0	5	2
201	0	82	20241002	0						NA			NA	NA				NA	NA	NA	NA	NA	NA
202	1	72	20241002	1	20240929	1		2	2	0			0	NA	0		0	NA	NA	NA	NA	NA	NA						0	0	1
203	1	103	20240925	0						NA			NA	NA				NA	NA	NA	NA	NA	NA
204	1	64	20241126	0					1	1	1		NA	NA				NA	NA	NA	NA	NA	NA
205	0	81	20241120	1	20241118	1		4	3	1	2	1	0	1	0		0	1	0	NA	0	1	1	이가탄 약 몇알, 이명약 하루1봉지, 관절염약 하루 1봉지			88	44	5	8	0
206	1	39	20240925	1	20240924	1		1	3	0			0	1	0		0	0	0	NA	0	NA	0						0	0	0
207	1	82	20241025	0					1	0			NA	NA				NA	NA	NA	NA	NA	NA
208	0	83	20241120	0						NA			NA	NA				NA	NA	NA	NA	NA	NA
209	0	74	20241002	0						NA			NA	NA				NA	NA	NA	NA	NA	NA
210	1	77	20240910	0					1	1	1		NA	NA				NA	NA	NA	NA	NA	NA
211	0	70	20241107	1	20241104	1		2	1	0			NA	NA	0		0	0	0	NA	0	0	1	루마티스약 정형외과 약 호흡기내과 약복용	105	75	91	70	0	0	0	1	4	4	4	4	4	4	4	4	4	4	4	4	4	10
212	0	62	20241125	1	20241125	1		4	2	NA			1	1	0		1	1	1	1	0	NA	1	신경외과 허리수술후 먹는약	115	61	67	70	7	7	8
213	0	67	20240930	0						NA			NA	NA				NA	NA	NA	NA	NA	NA
214	1	55	20241024	1	20241023	1		3	2	0			0	NA	0		0	0	0	NA	NA	NA	NA						5	5	5
215	1	78	20241112	1	20241110	1		2	3	0			0	1			0	0	0	NA	0	NA	1	당료약 비료기과	90	60	104	60				1	4	4	3	4	3	4	4	4	4	4	3	4	4	15
216	1	75	20240930	1	20240930	1		3	3	0			0	1	0		0	0	0	NA	0	0	0		95	45		51	0	0	0	1	4	3	3	3	3	3	3	4	4	4	3	4	3	10
217	1	86	20241023	0						NA			NA	NA				NA	NA	NA	NA	NA	NA
218	0	79	20241112	0						NA			NA	NA				NA	NA	NA	NA	NA	NA
219	1	65	20241028	1	20241025	1		4	1	1	3	3	NA	NA				NA	NA	NA	NA	NA	NA						6	3	7
220	1	79	20241023	0						NA			NA	NA				NA	NA	NA	NA	NA	NA
221	1	75	20241021	0					1	0			NA	NA				NA	NA	NA	NA	NA	NA
222	1	75	20241011	0						NA			NA	NA				NA	NA	NA	NA	NA	NA
223	0	90	20241101	1	20241029	1		4	3	1	2	4	0	1	0		0	0	0	NA	0	NA	0					56	5	5	3
224	1	59	20241030	0						0			NA	NA				NA	NA	NA	NA	NA	NA
225	1	79	20241031	0						NA			NA	NA				NA	NA	NA	NA	NA	NA
226	0	59	20241022	1	20241019	1		2	3	0			0	1	0		0	1	1	1	0	NA	0						0	4	0	0
227	0	54	20240924	1	20240924	1		3	3	0			0	1	1	2	0	1	1	1	0	0	1	구로고대 가정의학과 비타민B 안산고대 피부과 온몸 가려움증 약 관절약	93	62	67	54.2	5	5	3
228	1	70	20240924	0						NA			NA	NA				NA	NA	NA	NA	NA	NA
229	1	55	20241127	1	20241124	1		3	3	0			0	1	0		0	0	0	NA	0	NA	0		95			69	1	3	1
230	0	84	20241016	1	20241016	1		2	3	0			0	1	0		0	0	1	1	0	0	0		60	110		52	0	0	1	1	4	4	4	4	4	4	4	4	4	4	4	4	4	10
231	0	69	20241126	0					1	0			NA	NA				NA	NA	NA	NA	NA	NA
232	0	81	20241015	0					1	NA			1	NA				NA	NA	NA	NA	NA	NA
233	1	50	20241014	0					1	0			NA	NA				NA	NA	NA	NA	NA	NA
234	0	85	20241127	0					1	1	2		NA	NA				NA	NA	NA	NA	NA	NA
235	1	67	20240911	0						NA			NA	NA				NA	NA	NA	NA	NA	NA
236	1	75	20241022	0						NA			NA	NA				NA	NA	NA	NA	NA	NA
237	0	60	20240924	1	20240922			2	2	NA			0	1	0		0	1	1	0	0	NA	1						1	5	0
238	1	68	20241021	1	20241020	1		1	3	0			0	1	0		0	0	0	NA	0	NA	0					73	0	0	0	1	4	4	3	2	3	4	4	4	4	4	4	2	2	25
239	0	67	20241015	0						NA			NA	NA				NA	NA	NA	NA	NA	NA									1	5	5	5	5	5	5	5	5	5	5	5	5	5	10
240	1	78	20241023	0						NA			NA	NA				NA	NA	NA	NA	NA	NA
241	1	87	20240905	1	20240902	1		3	3	1	2	3	1	1	0		0	0	1	1	0	1	0		92	52	61	43	2	8	3
242	0	83	20241125	1	20241124	1		3	3	0			0	1	0		0	0	0	NA	0	NA	1	3차 신경통약					8	7	8	1	5	3	3	2	4	4	5	4	4	4	5	5	4	10
243	1	67	20240903	1	20240831	1		3	3	1	3	2	0	0	0		0	1	0	NA	0	NA	1	고지혈증 탈모 정신과약	123	81	66	81	0	0	0
244	0	87	20241119	1	20241118	1		3	3	0			0	1	0		0	0	0	NA	0	0	1	정신건강의학과 처방 약 복용	130	54	60	38
245	1	64	20241126	0						NA			NA	NA				NA	NA	NA	NA	NA	NA
246	1	69	20241007	0					2	0			0	NA				NA	NA	NA	NA	NA	NA
247	1	71	20241128	0						NA			NA	NA				NA	NA	NA	NA	NA	NA
248	0	66	20241114	1	20241112	1		2	3	0			0	1	0		0	1	0	NA	0	NA	0		103	63	82	59	0	2	0
249	0	92	20240924	1	20240922	1		3	3	1	2	3	0	1	0		0	0	0	NA	0	NA	0						5	5	5
250	1	89	20241125	0					1	1	2		NA	NA				NA	NA	NA	NA	NA	NA
251	1	58	20240925	0						NA			NA	NA				NA	NA	NA	NA	NA	NA
252	1	34	20241127	1	20241124	1		3	3	1	2	3	0	1	0		0	1	1	0	0	1	0		114	82		83	3	6	1
253	1	77	20241107	1	20241106	1		4	3	1	1	3	1	1	0		0	0	1	1	0	1	1	위장 약	90	110		60	5	5	5	1	2	2	2	2	2	2	2	2	2	2	2	2	2	15
254	1	73	20241107	0						NA			NA	NA				NA	NA	NA	NA	NA	NA
255	0	84	20240910	1	20240910	1		3	3	0			0	1	0		0	0	0	NA	0	NA	0					39	4	5	4
256	1	83	20240911	0						NA			NA	NA				NA	NA	NA	NA	NA	NA
257	1	76	20241119	0						NA			NA	NA				NA	NA	NA	NA	NA	NA
258	1	69	20241017	0					1	1	2		NA	NA				NA	NA	NA	NA	NA	NA
259	0	70	20241014	0						NA			NA	NA				NA	NA	NA	NA	NA	NA
260	1	62	20241127	1	20241124	1		3	3	0			0	1	0		0	0	1	1	1	NA	1		123	82	76	73	2	3	2
261	1	83	20240927	0					1	1	1		NA	NA				NA	NA	NA	NA	NA	NA
262	1	43	20240830	1	20240827	1		3	3	0			1	1	0		1	0	0	NA	0	1	1	페브릭				80	1	4	2
263	0	55	20241113	0						NA			NA	NA				NA	NA	NA	NA	NA	NA
264	1	64	20241024	1	20241023	1		3	3	1	1	3	1	1	0		0	1	1	1	0	NA	1	하지불안증후군 도파민 등	125	80		71	5	6	6
265	1	48	20241010	1	20241009	1		2	3	0			0	1	0		0	0	0	NA	0	NA	1	9월말부터 기침 감기약	122	87	85	84	1	1	0	1	5	5	5	5	5	5	5	5	5	5	5	5	5	10
266	1	61	20241112	0					1	0			NA	NA				NA	NA	NA	NA	NA	NA
267	0	71	20241030	0						NA			NA	NA				NA	NA	NA	NA	NA	NA
268	0	61	20241106	0					2	1	2		1	NA				NA	NA	NA	NA	NA	NA
269	0	77	20241125	1	20241124	1		3	2	1	1	3	0	NA	1	2	1	1	1	1	0	NA	0		130	80		55	4	4	1
270	0	26	20241104	1	20241101	1		3	3	0			0	1	0		0	0	1	1	0	NA	0		96	65	76		0	6	2	1	4	4	5	5	5	4	4	3	3	3	5	4	3	10
271	0	95	20241001	1	20240928	1		4	3	0			0	1	0		0	0	0	NA	0	0	NA				68	2	0	0	5
272	1	80	20241015	0						NA			NA	NA				NA	NA	NA	NA	NA	NA
273	0	43	20240911	1	20240911	1		3	3	1	1	2	0	1	1	1	0	1	0	NA	0	NA	1	고대병원 류마티스내과 처방약	135	95	76	67	3	6	4
274	1	79	20240912	0					1	1	1		NA	NA				NA	NA	NA	NA	NA	NA
275	0	82	20241118	1	20241116	1		4	3	1	2	3	1	0	0		0	0	0	NA	0	0	1						7	8	5
276	1	85	20241112	0						NA			NA	NA				NA	NA	NA	NA	NA	NA
277	0	81	20240903	0						NA			NA	NA				NA	NA	NA	NA	NA	NA
278	1	89	20240912	1	20240912	1		3	3	1	`	4	1	1	0		0	0	0	NA	0	0	1	실버셉트정, 아빌리파이정, 설트란린정	116	62	59	56	6	3	6	1	4	4	4	3	4	3	3	3	3	3	4	4	4	10
279	1	60	20241030	0						NA			NA	NA				NA	NA	NA	NA	NA	NA
280	0	76	20240903	0						NA			NA	NA				NA	NA	NA	NA	NA	NA
281	1	75	20241023	0						NA			NA	NA				NA	NA	NA	NA	NA	NA
282	1	82	20241016	1	20241015	1		3	3	0			1	1	0		0	0	1	1	0	0	1	투석중으로 인공신장실에 처방주신약 복욕중(고대병원)	90	60	60	76
283	1	60	20241015	1	20241014	1		3	3	0			0	1	0		0	0	0	NA	0	1	0		96	62	57	62	0	1	0
284	0	67	20241015	0						NA			NA	NA				NA	NA	NA	NA	NA	NA
285	1	57	20241024	1	20241023	1		4	3	0			0	1	0		0	0	0	NA	0	0	1	절립선 정신과	132		70	82
286	0	74	20241025	0						NA			NA	NA				NA	NA	NA	NA	NA	NA
287	0	89	20241031	1	20241031	1		4	3	1	2	3	1	1	0		0	0	0	NA	0	NA	1					52	5	5	8
288	1	45	20241002	0					2	0			0	NA				NA	NA	NA	NA	NA	NA
289	1	61	20241010	1	20241008	1		2	3	0			0	1	0		0	0	0	NA	0	0	0					74				1	4	4	4	4	4	4	5	5	4	4	5	5	4	10
290	1	85	20241127	0						NA			NA	NA				NA	NA	NA	NA	NA	NA
291	1	61	20241002	0						NA			NA	NA				NA	NA	NA	NA	NA	NA
292	1	81	20241029	0						NA			NA	NA				NA	NA	NA	NA	NA	NA
293	1	81	20241023	1	20241023	1		3	3	1	1	3	0	1	0		0	0	1	1	0	0	1		125	74	71	51	3	5	0
294	0	65	20241105	0						NA			NA	NA				NA	NA	NA	NA	NA	NA
295	0	78	20241008	0						NA			NA	NA				NA	NA	NA	NA	NA	NA
296	0	84	20241128	1	20241125	1		4	3	0			0	1	0		1	1	1	1	0	NA	1	부정맥약 식욕촉진제	110	80	80	49	5	5	2
297	1	85	20240827	1	20240824	1		3	2	0			0	NA	0		0	1	1	1	0	NA	NA						5	7	5
298	1	78	20241018	0						NA			NA	NA				NA	NA	NA	NA	NA	NA
299	1	48	20241011	1	20241008	1		2	3	0			0	1	0		1	0	1	1	0	0	0					87	0	9	0
300	0	83	20241106	0						NA			NA	NA				NA	NA	NA	NA	NA	NA
301	1	74	20241025	0					2	0			0	NA				NA	NA	NA	NA	NA	NA
302	1	68	20240911	0						NA			NA	NA				NA	NA	NA	NA	NA	NA
303	1	75	20240910	0						NA			NA	NA				NA	NA	NA	NA	NA	NA
304	1	73	20240910	0					1	NA			1	NA				NA	NA	NA	NA	NA	NA
305	1	71	20241023	1	20241020	1		2	2	0			0	NA	0		0	NA	NA	NA	NA	NA	NA							0		1	4	5	4	5	5	4	4	5	4	5	4	5	5	10
306	0	91	20241002	0					2	1	1		NA	NA				NA	NA	NA	NA	NA	NA
307	1	72	20241031	1	20241030	1		3	3	0			1	1	0		0	1	0	NA	1	1	1	재채기;알레그라정.(가끔씩 증상 있을때만 복용)				58	0	0	2
308	1	60	20240911	0					1	0			NA	NA				NA	NA	NA	NA	NA	NA
309	1	71	20241107	0					2	1	1		NA	NA				NA	NA	NA	NA	NA	NA
310	0	74	20241126	0						NA			NA	NA				NA	NA	NA	NA	NA	NA
311	1	50	20241115	0					2	0			0	NA				NA	NA	NA	NA	NA	NA
312	1	57	20241129	0					1	NA			0	NA				NA	NA	NA	NA	NA	NA
313	0	76	20241127	0						NA			NA	NA				NA	NA	NA	NA	NA	NA
314	1	86	20241114	0					1	1	1		NA	NA				NA	NA	NA	NA	NA	NA
315	0	37	20240828	1	20240825	1		4	3	0			0	0	1	3	0	1	0	NA	0	NA	0		94	65	73	57.5	0	1	3
316	1	85	20241031	0					1	1	1		NA	NA				NA	NA	NA	NA	NA	NA
317	1	71	20241031	1	20241030	1		3	2	NA			0	1	0		0	0	1	1	0	NA	0		105	71	58	66.4
318	0	74	20241029	0					1	1	2		NA	NA				NA	NA	NA	NA	NA	NA
319	0	84	20241024	0						NA			NA	NA				NA	NA	NA	NA	NA	NA
320	1	60	20240902	0					1	0			NA	NA				NA	NA	NA	NA	NA	NA
321	0	86	20240829	0						NA			NA	NA				NA	NA	NA	NA	NA	NA
322	0	76	20241120	0						NA			NA	NA				NA	NA	NA	NA	NA	NA
323	0	79	20240903	0						NA			NA	NA				NA	NA	NA	NA	NA	NA
324	1	68	20241114	0					1	1	1		NA	NA				NA	NA	NA	NA	NA	NA
325	1	73	20240930	0					1	1	1		NA	NA				NA	NA	NA	NA	NA	NA
326	1	68	20241015	0						NA			NA	NA				NA	NA	NA	NA	NA	NA
327	1	70	20241023	0						NA			NA	NA				NA	NA	NA	NA	NA	NA
328	1	55	20240912	1	20240911	1		5	3	0			0	1	0		1	0	1	1	0	1	1	항생제	123	72	83	71	4	7	0	0
329	1	73	20241016	0						NA			NA	NA				NA	NA	NA	NA	NA	NA
330	1	60	20240828	0						NA			NA	NA				NA	NA	NA	NA	NA	NA
331	1	74	20240919	0					1	1	1		NA	NA				NA	NA	NA	NA	NA	NA
332	1	77	20241029	1	20241026	1		3	3	1	2	3	0	1	0		0	1	1	0	0	0	1	비뇨기과(전립선비대증) 신경과. (뇌기능개선제 )글리아티린	117	68	85	64	4	1	1
333	1	64	20241114	0					1	1	1		NA	NA				NA	NA	NA	NA	NA	NA
334	1	63	20241031	0					1	0			NA	NA				NA	NA	NA	NA	NA	NA
335	1	67	20241128	0						NA			NA	NA				NA	NA	NA	NA	NA	NA
336	1	74	20240903	0						NA			NA	NA				NA	NA	NA	NA	NA	NA
337	1	75	20240905	1	20240905	1		3	3	0			0	1	0		0	0	0	NA	0	NA	1	내분비내과약 (갑상선기능항진증) 메티마졸과 신지로이드 복용중	120	62	56	74	0	0	0	1	4	4	4	4	4	4	4	4	4	4	4	4	4	10
338	0	83	20241119	0						NA			NA	NA				NA	NA	NA	NA	NA	NA
339	0	57	20241105	0						NA			NA	NA				NA	NA	NA	NA	NA	NA
340	0	78	20241017	0						NA			NA	NA				NA	NA	NA	NA	NA	NA
341	0	68	20240912	0						NA			NA	NA				NA	NA	NA	NA	NA	NA
342	1	55	20241113	1	20241110	1		2	2	0			0	NA	0		0	NA	NA	NA	NA	NA	NA						2	2	3	1	4	4	4	4	4	4	4	4	4	4	4	4	4	10
343	0	81	20241001	1	20240928	1		3	3	0			0	1	0		0	0	1	NA	0	NA	1						3	2	0
344	1	59	20240910	0						NA			NA	NA				NA	NA	NA	NA	NA	NA
345	0	60	20241007	0					1	1	2		NA	NA				NA	NA	NA	NA	NA	NA
346	1	83	20241113	0					2	0			0	NA				NA	NA	NA	NA	NA	NA
347	0	64	20241024	0						NA			NA	NA				NA	NA	NA	NA	NA	NA
348	1	60	20241023	0						NA			NA	NA				NA	NA	NA	NA	NA	NA
349	1	39	20241106	0					1	NA			NA	0				NA	NA	NA	NA	NA	NA
350	0	84	20241111	0						NA			NA	NA				NA	NA	NA	NA	NA	NA
351	0	43	20240827	1	20240826	1		2	2	0			0	NA	0		1	NA	NA	NA	NA	NA	NA						3	0	0	1	5	5	5	5	5	5	5	5	5	5	5	5	5	10
352	1	61	20240926	0					1	1	1		NA	NA				NA	NA	NA	NA	NA	NA
353	1	53	20241025	1	20241024	1		3	3	0			0	1	0		0	0	0	NA	0	0	0					84	0	2	0
354	1	34	20241025	1	20241022	1		1	3	0			0	1	0		0	0	1	1	0	NA	0		84	118	89	131	0	0	0	1	5	5	5	5	5	5	5	5	5	5	5	5	5	10
355	0	75	20241010	1	20241010	1		2	3	0			0	1	0		0	0	0	NA	0	NA	0					49	0	2	0
356	1	52	20241010	1	20241007	1		2	3	0			0	1	0		0	0	0	NA	0	NA	1	뇌혈관 혈전제	110	80	70	72	1	1	1
357	1	81	20241017	0						NA			NA	NA				NA	NA	NA	NA	NA	NA
358	1	66	20240905	0					1	1	1		NA	NA				NA	NA	NA	NA	NA	NA
359	1	57	20241028	0						NA			NA	NA				NA	NA	NA	NA	NA	NA
360	0	63	20240828	0						NA			NA	NA				NA	NA	NA	NA	NA	NA
361	1	77	20241127	0					1	1	1		NA	NA				NA	NA	NA	NA	NA	NA
362	0	73	20240829	1	20240826	1		3	3	0			0	1	0		0	0	0	NA	0	NA	0					53	2	2	0
363	1	69	20241031	0						NA			NA	NA				NA	NA	NA	NA	NA	NA
364	1	78	20241107	0					2	1	1		0	NA				NA	NA	NA	NA	NA	NA
365	1	79	20241104	0					1	1	2		NA	NA				NA	NA	NA	NA	NA	NA
366	0	66	20240911	0						NA			NA	NA				NA	NA	NA	NA	NA	NA
367	0	85	20241108	0						NA			NA	NA				NA	NA	NA	NA	NA	NA
368	1	56	20240827	0						NA			NA	NA				NA	NA	NA	NA	NA	NA
369	0	75	20240828	0						NA			NA	NA				NA	NA	NA	NA	NA	NA
370	1	66	20240911	0					2	0			0	NA				NA	NA	NA	NA	NA	NA
371	0	77	20240905	0						NA			NA	NA				NA	NA	NA	NA	NA	NA
372	1	57	20241031	0					1	0			NA	NA				NA	NA	NA	NA	NA	NA
373	1	38	20241002	0					1	0			NA	NA				NA	NA	NA	NA	NA	NA
374	1	39	20241127	0						NA			NA	NA				NA	NA	NA	NA	NA	NA
375	1	68	20240905	0						NA			NA	NA				NA	NA	NA	NA	NA	NA
376	1	57	20241030	0						NA			NA	NA				NA	NA	NA	NA	NA	NA
377	0	83	20240912	1	20240911	1		4	1	1	2	4	NA	NA				NA	NA	NA	NA	NA	NA						9	9
378	1	56	20240911	1	20240911	1		2	3	0			0	0	0		0	0	0	NA	0	NA	0		106	66	68		0	0	0
379	0	68	20240926	0					1	1	1		NA	NA				NA	NA	NA	NA	NA	NA
380	1	55	20241016	1	20241014	1		3	3	0			0	1	0		1	0	0	NA	0	0	1		85.11		65	95	0	1	0
381	0	82	20241010	0						NA			NA	NA				NA	NA	NA	NA	NA	NA
382	0	82	20241015	0						NA			NA	NA				NA	NA	NA	NA	NA	NA
383	0	57	20240912	1	20240912	1		2	3	0			0	1	0		0	0	1	1	0	NA	0		130	84	78	61	0	0	0
384	1	69	20240912	1	20240909	1		2	3	0			0	1	0		0	0	0	NA	0	NA	1	혈압약, 칼륨조절제, 인조절제70~	80	150		60	8	8	0
385	1	54	20241120	1	20241118	1		3	3	0			0	1	0		0	0	0	NA	0	0	1	축동능 치료제				72.5	4	6	1
386	0	64	20241008	0						NA			NA	NA				NA	NA	NA	NA	NA	NA
387	0	86	20241129	1	20241126	1		3	3	1	2	2	0	1	0		0	0	0	NA	0	NA	1	뇌신경, 신장내과, 비염약	113	79		65	2	3	2
388	0	83	20241014	0						NA			NA	NA				NA	NA	NA	NA	NA	NA
389	0	48	20241023	1	20241022	1		3	3	0			0	1	0		0	0	0	NA	0	NA	1	당료약철분제이뇨제	121	80	82	56	0	0	0
390	0	79	20241128	1	20241127	1		4	3	0			0	1	1	1	0	0	0	NA	0	NA	0					48	0	1	0
391	1	60	20241001	0						NA			NA	NA				NA	NA	NA	NA	NA	NA
392	1	74	20241030	1	20241028	1		4	1	1	2	3	NA	NA				NA	NA	NA	NA	NA	NA						1	3	0
393	0	85	20241106	0						NA			NA	NA				NA	NA	NA	NA	NA	NA
394	0	45	20240828	1	20240825	1		2	3	0			0	0	0		0	0	0	NA	0	0	0		110	73	73	76	0	0	0	1	4	4	4	5	4	4	4	4	4	4	4	4	4	10
395	1	81	20241104	0						NA			NA	NA				NA	NA	NA	NA	NA	NA
396	0	65	20241106	1	20241104	1		1	3	0			0	1	0		0	0	0	NA	0	NA	0		116	65	68	65.5
397	0	85	20241128	0						NA			NA	NA				NA	NA	NA	NA	NA	NA
398	1	58	20240827	0						NA			NA	NA				NA	NA	NA	NA	NA	NA
399	0	51	20241016	0						NA			NA	NA				NA	NA	NA	NA	NA	NA
400	1	73	20241007	0					1	NA			NA	1				NA	NA	NA	NA	NA	NA
401	1	70	20241031	1	20241030	1		2	3	0			0	1	0		0	0	0	NA	0	1	0					86				0
402	0	82	20240912	0						NA			NA	NA				NA	NA	NA	NA	NA	NA
403	1	59	20240910	1	20240909	1		2	3	0			0	1	0		0	0	0	NA	0	NA	0		106	84	58	54	0	0	0
404	0	81	20241016	0						NA			NA	NA				NA	NA	NA	NA	NA	NA
405	0	87	20240911	1	20240910	1		3	2	0			NA	1	0		0	0	0	NA	0	0	1	치매약	80	125	75	52	5	5	1	1	4	4	4	1	5	4	4	4	4	4	4	4	4	10
406	1	69	20241120	0						NA			NA	NA				NA	NA	NA	NA	NA	NA
407	0	86	20241107	1	20241106	1		3	3	1	1	3	0	1	0		1	0	0	NA	0	NA	0						2	2	0
408	1	61	20240904	0						NA			NA	NA				NA	NA	NA	NA	NA	NA
409	0	84	20241028	0					1	NA			0	NA				NA	NA	NA	NA	NA	NA
410	1	43	20241018	0						NA			NA	NA				NA	NA	NA	NA	NA	NA
411	0	51	20240912	0					1	NA			0	NA				NA	NA	NA	NA	NA	NA
412	1	59	20241015	0					2	0			0	NA				NA	NA	NA	NA	NA	NA
413	1	53	20241127	0					1	1	1		NA	NA				NA	NA	NA	NA	NA	NA
414	0	62	20241114	0						NA			NA	NA				NA	NA	NA	NA	NA	NA
415	1	39	20240913	1	20240912	1		3	3	0			0	1	0		0	0	1	1	0	NA	1	치아 치료용 항생제				76	0	0	0
416	1	65	20241114	0						NA			NA	NA				NA	NA	NA	NA	NA	NA
417	1	73	20241125	0						NA			NA	NA				NA	NA	NA	NA	NA	NA
418	1	61	20240902	0						NA			NA	NA				NA	NA	NA	NA	NA	NA
419	0	50	20241129	1	20241127	1		2	3	0			0	1	0		0	0	1	1	0	NA	1	구강 유산균	125	69	80	80	0	1	0
420	1	65	20241016	1	20241013	1		2	3	0			0	1	0		0	0	1	1	0	0	0					87	0	0	2
421	1	67	20241113	1	20241112	1		2	3	0			0	1	0		0	0	0	NA	0	1	0		125	92	82	65	7	6	0	1	1	4	4	4	4	4	4	4	4	3	4	4	4	10
422	0	34	20241015	1	20241015	1		2	3	0			0	1	0		0	0	0	NA	0	NA	0					58	1	5	1
423	1	58	20241127	0						NA			NA	NA				NA	NA	NA	NA	NA	NA
424	0	52	20241016	1	20241014	1		2	3	0			0	1	0		0	0	0	NA	0	NA	1	글리벡	116	72	72	42	2	3	2	1	4	4	4	4	4	4	4	4	3	4	4	4	4	15
425	0	86	20241008	0						NA			NA	NA				NA	NA	NA	NA	NA	NA
426	1	79	20241120	0						NA			NA	NA				NA	NA	NA	NA	NA	NA
427	1	50	20241025	1	20241025	1		4	3	0			0	1	0		0	1	1	1	0	0	1	신장내과	63	103	84	77	3	8	1
428	1	74	20240910	0						NA			NA	NA				NA	NA	NA	NA	NA	NA
429	1	61	20240926	0					1	1	1		NA	NA				NA	NA	NA	NA	NA	NA
430	1	66	20241022	0						NA			NA	NA				NA	NA	NA	NA	NA	NA
431	1	71	20241007	0						NA			NA	NA				NA	NA	NA	NA	NA	NA
432	1	74	20241118	0						NA			NA	NA				NA	NA	NA	NA	NA	NA
433	1	70	20240911	0						NA			NA	NA				NA	NA	NA	NA	NA	NA
434	1	65	20240911	0					1	1	1		NA	NA				NA	NA	NA	NA	NA	NA
435	0	77	20241106	0					1	0			NA	NA				NA	NA	NA	NA	NA	NA
436	1	79	20241107	1	20241106	1		2	3	0			0	1	0		0	0	1	0	0	0	0		146	66	66	53	2	2	0
437	1	58	20240925	1	20240924	1		2	3	0			0	1	1	3	0	0	0	NA	0	NA	0					82.5	2	2	0
438	1	61	20240904	0						NA			NA	NA				NA	NA	NA	NA	NA	NA
439	0	69	20241023	1	20241022			2	3	1	2	3	0	1	0		1	1	0	NA	0	NA	0		132	72		47
440	0	61	20241106	0					2	0			0	NA				NA	NA	NA	NA	NA	NA
441	1	53	20241101	0						NA			NA	NA				NA	NA	NA	NA	NA	NA
442	1	84	20241106	0					2	1	2		0	NA				NA	NA	NA	NA	NA	NA
443	1	60	20241105	0						NA			NA	NA				NA	NA	NA	NA	NA	NA
444	1	61	20241011	1	20241009	1		2	3	0			0	1	0		0	0	1	1	0	0	0		110	70	70	67	2	3	1	1	4	4	4	4	4	4	5	5	5	5	5	5	4	10
445	1	34	20241008	0						NA			NA	NA				NA	NA	NA	NA	NA	NA
446	1	53	20240904	1	20240903	1		1	3	0			0	1	0		0	0	0	NA	0	0	0				69	88	0	0	0
447	1	65	20241010	1	20241007	1		3	1	1	1	3	NA	NA				NA	NA	NA	NA	NA	NA						4	2	4
448	1	37	20240925	0						NA			NA	NA				NA	NA	NA	NA	NA	NA
449	0	63	20241030	1	20241027	1		3	2	0			0	NA	0		0	NA	NA	NA	NA	NA	NA						3	5		1	5	5	5	5	5	5	5	5	5	5	5	5	5	10
450	1	72	20241030	0						NA			NA	NA				NA	NA	NA	NA	NA	NA
451	1	57	20240905	0					1	1	1		NA	NA				NA	NA	NA	NA	NA	NA
452	1	44	20240906	0						NA			NA	NA				NA	NA	NA	NA	NA	NA
453	0	75	20241031	0						NA			NA	NA				NA	NA	NA	NA	NA	NA
454	0	82	20240919	1	20240918	1		2	3	0			0	1	0		0	0	1	1	0	1	0		116	60	46	57	0	2	1	1	5	5	5	5	5	5	5	5	5	5	5	5	5	10
455	0	56	20241108	1	20241105	1		3	3	1	1	3	1	1	0		0	0	0	NA	0	1	1	와파린	118	72	71	49.5	1	4	4
456	0	64	20240911	0						NA			NA	NA				NA	NA	NA	NA	NA	NA
457	0	71	20240911	1	20240910	1		3	3	0			0	1	0		0	0	1	0	0	NA	1	애니코프캡슐300밀리그램, 유산균,임팩타민	91	61	60	51.1	2	2	1
458	1	68	20241127	1	20241124	1		3	1	1	1	3	NA	NA				NA	NA	NA	NA	NA	NA						5	0	1
459	1	52	20240904	1	20240903	1		1	3	0			0	1	0		0	0	0	NA	0	NA	0		148	117	66	79	0	0	0
460	1	43	20240913	1	20240910	1		3	3	1	2	4	0	1	0		0	1	1	1	0	0	0				69	66.2	3	5	1
461	1	72	20240911	0						NA			NA	NA				NA	NA	NA	NA	NA	NA
462	1	80	20240828	1	20240827	1		3	3	0			0	1	0		0	1	0	NA	0	NA	0					46	2	3	0
463	1	63	20241021	0						NA			NA	NA				NA	NA	NA	NA	NA	NA
464	1	60	20240925	0						NA			NA	NA				NA	NA	NA	NA	NA	NA
465	1	53	20240927	0					1	0			NA	NA				NA	NA	NA	NA	NA	NA
466	1	63	20241011	1	20241008	1		4	3	0			0	1	1	1	0	1	1	1	0	1	0		110	58	70		1	2	0	1	4	4	4	4	4	5	5	4	4	5	4	5	4	30
467	1	55	20241030	1	20241027	1		2	3	0			0	1	0		0	1	0	NA	0	NA	1						3	3	3	1	4	4	4	4	4	4	4	4	4	4	4	4	4	10
468	1	48	20241024	1	20241024	1		3	3	1	1	1	0	1	0		0	0	1	1	0	NA	0		113	80	96	84	2	7	3
469	1	64	20241113	0						NA			NA	NA				NA	NA	NA	NA	NA	NA
