# Supplementary material for: Implementation and Evaluation of a Social Networking Service–Based Mobile Patient-Generated Health Data System With Direct Electronic Medical Record Integration: Prospective Observational Study
Source: JMIR Med Inform. 2026 Jun 23;14:e81317. doi: 10.2196/81317 (PMC13290106; doi:10.2196/81317)
Supplement: Multimedia Appendix 4 [file medinform-v14-e81317-s004.xlsx]

## Sheet: Sheet1
visit=1, follow-up heart failure patients; visit=0, new cardiovascular patients
times=consultation time in seconds
miri = 0: non-responders; miri = 1: responders
no	visit	age	sex	date_opd	miri	time	times
1	1	76	0	2024-11-20	0	00:05:21	321
2	1	87	0	2024-10-29	0	NULL	NA
3	1	75	0	2024-09-24	0	NULL	NA
4	1	75	0	2024-09-05	0	NULL	NA
5	1	65	0	2024-11-13	0	00:02:09	129
6	1	73	0	2024-10-11	0	NULL	NA
7	1	79	1	2024-10-02	0	00:03:38	218
8	1	80	0	2024-10-24	0	00:05:19	319
9	1	89	0	2024-10-07	0	00:04:39	279
10	1	80	1	2024-09-10	0	NULL	NA
11	1	74	1	2024-10-30	0	NULL	NA
12	1	83	1	2024-10-16	0	1900-01-22 05:00:15	NA
13	1	76	1	2024-09-12	0	NULL	NA
14	1	72	1	2024-09-11	0	NULL	NA
15	1	65	1	2024-10-04	1	00:07:21	441
16	1	89	0	2024-09-27	0	NULL	NA
17	1	54	1	2024-10-30	1	00:03:55	235
18	1	64	0	2024-10-08	0	NULL	NA
19	1	75	1	2024-10-22	0	00:05:18	318
20	1	70	1	2024-10-21	0	00:07:44	464
21	1	60	0	2024-10-21	0	NULL	NA
22	1	81	1	2024-10-04	0	NULL	NA
23	1	81	0	2024-09-03	1	NULL	NA
24	1	87	0	2024-11-06	1	00:04:31	271
25	1	82	0	2024-11-20	1	00:04:54	294
26	1	82	1	2024-09-12	0	NULL	NA
27	1	82	1	2024-10-30	0	NULL	NA
28	1	85	0	2024-09-26	0	00:00:16	16
29	1	89	0	2024-09-30	0	00:04:01	241
30	1	85	0	2024-09-25	0	NULL	NA
31	1	52	1	2024-11-19	0	00:06:56	416
32	1	49	0	2024-11-05	1	NULL	NA
33	1	81	0	2024-10-24	0	NULL	NA
34	1	74	0	2024-11-20	0	00:00:36	36
35	1	65	0	2024-10-01	0	NULL	NA
36	1	86	0	2024-11-26	1	NULL	NA
37	1	83	1	2024-09-04	0	NULL	NA
38	1	70	0	2024-11-20	0	00:03:09	189
39	1	67	0	2024-09-04	0	NULL	NA
40	1	58	1	2024-10-16	0	NULL	NA
41	1	68	0	2024-10-15	0	NULL	NA
42	1	82	0	2024-10-25	0	00:06:34	394
43	1	79	0	2024-11-19	0	00:04:59	299
44	1	55	1	2024-10-23	1	00:04:28	268
45	1	59	1	2024-10-25	0	00:04:53	293
46	1	76	1	2024-11-20	0	00:05:58	358
47	1	73	1	2024-10-22	0	NULL	NA
48	1	68	1	2024-10-17	1	00:04:53	293
49	1	88	0	2024-09-19	0	NULL	NA
50	1	79	0	2024-09-05	1	00:03:45	225
51	1	74	0	2024-09-04	0	00:04:17	257
52	1	81	0	2024-11-20	0	00:02:06	126
53	1	44	1	2024-09-05	1	NULL	NA
54	1	90	1	2024-10-15	1	NULL	NA
55	1	80	0	2024-11-19	0	NULL	NA
56	1	82	0	2024-09-11	0	NULL	NA
57	1	79	0	2024-09-04	0	NULL	NA
58	1	64	1	2024-11-13	1	00:03:31	211
59	1	55	1	2024-11-28	0	00:05:50	350
60	1	75	1	2024-11-28	0	00:03:44	224
61	1	81	1	2024-10-16	0	00:04:21	261
62	1	93	0	2024-11-07	1	00:03:37	217
63	1	56	0	2024-11-27	1	00:03:30	210
64	1	88	1	2024-11-13	0	NULL	NA
65	1	82	1	2024-11-18	0	NULL	NA
66	1	56	1	2024-10-22	1	NULL	NA
67	1	86	0	2024-11-14	0	NULL	NA
68	1	79	0	2024-11-28	0	00:03:10	190
69	1	78	0	2024-10-24	0	00:05:40	340
70	1	62	1	2024-08-29	1	00:06:33	393
71	1	81	0	2024-10-16	0	NULL	NA
72	1	88	1	2024-11-05	0	NULL	NA
73	1	35	0	2024-11-18	1	00:06:41	401
74	1	80	0	2024-10-29	0	NULL	NA
75	1	87	0	2024-10-23	0	NULL	NA
76	1	83	1	2024-08-29	0	00:07:38	458
77	1	85	1	2024-10-10	0	NULL	NA
78	1	82	0	2024-11-27	0	NULL	NA
79	1	86	0	2024-09-10	0	NULL	NA
80	1	63	1	2024-09-30	1	NULL	NA
81	1	59	0	2024-09-12	1	NULL	NA
82	1	61	0	2024-09-10	1	NULL	NA
83	1	75	0	2024-10-01	1	00:09:08	548
84	1	46	1	2024-11-28	0	NULL	NA
85	1	63	1	2024-08-29	1	00:03:00	180
86	1	91	0	2024-09-19	0	NULL	NA
87	1	66	1	2024-11-28	0	00:12:15	735
88	1	55	1	2024-10-16	0	NULL	NA
89	1	82	1	2024-11-06	0	NULL	NA
90	1	87	0	2024-11-20	0	NULL	NA
91	1	79	1	2024-09-04	1	00:05:41	341
92	1	73	0	2024-09-06	0	00:05:09	309
93	1	44	1	2024-11-06	0	NULL	NA
94	1	50	1	2024-09-11	0	NULL	NA
95	1	81	0	2024-09-03	0	NULL	NA
96	1	86	1	2024-10-23	0	00:08:31	511
97	1	83	1	2024-08-28	0	00:07:19	439
98	1	83	0	2024-11-05	0	00:07:25	445
99	1	63	1	2024-11-11	0	00:04:09	249
100	1	63	1	2024-10-17	0	NULL	NA
101	1	80	1	2024-11-06	0	NULL	NA
102	1	76	0	2024-09-05	0	NULL	NA
103	1	69	0	2024-10-31	0	NULL	NA
104	1	88	0	2024-09-19	1	00:10:50	650
105	1	81	0	2024-08-28	0	00:01:31	91
106	1	72	0	2024-11-05	0	NULL	NA
107	1	78	1	2024-10-29	0	00:05:02	302
108	1	77	1	2024-09-30	0	NULL	NA
109	1	85	0	2024-11-06	1	00:03:39	219
110	1	77	0	2024-10-08	0	00:11:48	708
111	1	81	0	2024-09-25	1	NULL	NA
112	1	69	1	2024-09-04	0	NULL	NA
113	1	87	0	2024-09-03	0	NULL	NA
114	1	57	1	2024-11-12	0	00:24:05	1445
115	1	68	1	2024-11-06	1	NULL	NA
116	1	66	1	2024-10-10	0	00:01:50	110
117	1	75	0	2024-11-14	0	00:06:08	368
118	1	74	1	2024-11-14	0	NULL	NA
119	1	71	0	2024-10-29	0	NULL	NA
120	1	67	1	2024-09-27	1	NULL	NA
121	1	81	0	2024-10-08	0	NULL	NA
122	1	78	1	2024-10-31	0	00:01:35	95
123	1	71	1	2024-11-26	0	00:03:12	192
124	1	82	1	2024-11-05	1	NULL	NA
125	1	79	1	2024-11-20	0	NULL	NA
126	1	60	1	2024-09-11	0	00:05:26	326
127	1	40	1	2024-09-04	0	NULL	NA
128	1	79	0	2024-11-25	0	NULL	NA
129	1	62	1	2024-09-11	1	NULL	NA
130	1	88	0	2024-09-24	0	00:04:08	248
131	1	82	0	2024-09-03	1	NULL	NA
132	1	77	1	2024-11-14	0	00:05:09	309
133	1	92	0	2024-08-28	1	NULL	NA
134	1	86	0	2024-11-26	0	NULL	NA
135	1	67	1	2024-11-05	0	NULL	NA
136	1	79	0	2024-09-04	0	NULL	NA
137	1	67	1	2024-10-21	1	00:00:36	36
138	1	80	0	2024-11-07	1	00:03:55	235
139	1	76	1	2024-10-04	0	00:05:34	334
140	1	81	0	2024-11-19	0	00:05:23	323
141	1	59	1	2024-10-16	1	NULL	NA
142	1	87	1	2024-11-07	1	00:08:22	502
143	1	83	0	2024-09-30	0	NULL	NA
144	1	61	1	2024-11-26	0	00:06:04	364
145	1	79	1	2024-09-06	0	NULL	NA
146	1	79	1	2024-11-08	0	NULL	NA
147	1	59	0	2024-11-20	0	NULL	NA
148	1	80	1	2024-08-27	0	00:07:47	467
149	1	70	1	2024-10-02	0	00:02:40	160
150	1	71	0	2024-11-27	0	NULL	NA
151	1	81	0	2024-10-08	0	00:37:20	NA
152	1	78	1	2024-09-13	0	NULL	NA
153	1	83	1	2024-11-28	0	00:01:28	88
154	1	84	1	2024-11-18	0	NULL	NA
155	1	74	0	2024-09-04	0	NULL	NA
156	1	77	0	2024-10-23	0	NULL	NA
157	1	66	1	2024-09-11	1	00:02:18	138
158	1	72	0	2024-10-14	0	NULL	NA
159	1	20	0	2024-09-11	0	NULL	NA
160	1	68	1	2024-11-13	1	00:04:41	281
161	1	88	1	2024-09-19	0	00:00:25	25
162	1	63	1	2024-11-05	1	NULL	NA
163	1	52	1	2024-09-19	1	00:05:26	326
164	1	35	1	2024-11-14	0	00:07:09	429
165	1	52	1	2024-11-14	1	00:04:47	287
166	1	49	0	2024-09-05	0	NULL	NA
167	1	77	0	2024-10-23	0	00:04:45	285
168	1	81	1	2024-10-01	0	NULL	NA
169	1	77	0	2024-10-23	0	00:03:17	197
170	1	70	1	2024-11-13	0	NULL	NA
171	1	50	0	2024-10-15	0	NULL	NA
172	1	71	1	2024-10-28	0	00:05:00	300
173	1	75	0	2024-11-19	0	NULL	NA
174	1	56	1	2024-11-14	0	00:04:07	247
175	1	86	1	2024-10-01	0	00:09:00	540
176	1	81	1	2024-11-08	0	NULL	NA
177	1	72	1	2024-09-24	0	00:02:19	139
178	1	69	0	2024-10-02	0	NULL	NA
179	1	69	0	2024-08-29	0	00:04:36	276
180	1	87	1	2024-08-28	0	00:04:08	248
181	1	79	1	2024-09-24	1	00:00:17	17
182	1	75	1	2024-09-05	0	NULL	NA
183	1	77	0	2024-09-11	0	NULL	NA
184	1	82	1	2024-10-02	0	NULL	NA
185	1	45	0	2024-11-11	0	00:02:18	138
186	1	82	0	2024-09-10	0	NULL	NA
187	1	82	0	2024-11-07	1	00:07:13	433
188	1	78	1	2024-10-07	1	NULL	NA
189	1	46	1	2024-10-01	1	00:04:51	291
190	1	85	0	2024-09-25	0	NULL	NA
191	1	77	1	2024-10-17	0	NULL	NA
192	1	72	1	2024-10-16	0	NULL	NA
193	1	50	0	2024-10-17	1	00:03:34	214
194	1	53	1	2024-11-27	0	NULL	NA
195	1	59	1	2024-09-04	0	NULL	NA
196	1	68	1	2024-09-11	0	00:06:21	381
197	1	72	0	2024-11-26	1	00:01:35	95
198	1	62	1	2024-08-27	1	00:04:31	271
199	1	83	0	2024-09-11	0	NULL	NA
200	1	67	0	2024-10-08	0	00:05:34	334
201	1	65	1	2024-11-20	0	NULL	NA
202	1	68	1	2024-10-16	0	NULL	NA
203	1	68	0	2024-08-28	1	NULL	NA
204	1	83	0	2024-10-02	0	NULL	NA
205	1	72	1	2024-10-02	1	NULL	NA
206	1	103	1	2024-09-25	0	NULL	NA
207	1	64	1	2024-11-26	0	NULL	NA
208	1	81	0	2024-11-20	1	00:06:42	402
209	1	39	1	2024-09-25	1	NULL	NA
210	1	82	1	2024-10-25	0	NULL	NA
211	1	84	0	2024-11-20	0	NULL	NA
212	1	74	0	2024-10-02	0	00:05:07	307
213	1	77	1	2024-09-10	0	NULL	NA
214	1	70	0	2024-11-07	1	NULL	NA
215	1	62	0	2024-11-25	1	00:04:05	245
216	1	67	0	2024-09-30	0	NULL	NA
217	1	55	1	2024-10-24	1	00:03:26	206
218	1	78	1	2024-11-12	1	00:02:06	126
219	1	75	1	2024-09-30	1	NULL	NA
220	1	86	1	2024-10-23	0	NULL	NA
221	1	80	0	2024-11-12	0	00:06:54	414
222	1	65	1	2024-10-28	1	00:08:36	516
223	1	79	1	2024-10-23	0	NULL	NA
224	1	75	1	2024-10-21	0	NULL	NA
225	1	75	1	2024-10-11	0	00:05:58	358
226	1	90	0	2024-11-01	1	00:07:05	425
227	1	59	1	2024-10-30	0	00:06:00	360
228	1	79	1	2024-10-31	0	00:04:22	262
229	1	59	0	2024-10-22	1	00:03:39	219
230	1	54	0	2024-09-24	1	00:07:13	433
231	1	70	1	2024-09-24	0	00:03:03	183
232	1	76	0	2024-09-04	0	01:51:35	NA
233	1	55	1	2024-11-27	1	00:05:59	359
234	1	84	0	2024-10-16	1	00:02:16	136
235	1	69	0	2024-11-26	0	NULL	NA
236	1	81	0	2024-10-15	0	NULL	NA
237	1	50	1	2024-10-14	0	NULL	NA
238	1	86	0	2024-11-27	0	00:57:31	NA
239	1	67	1	2024-09-11	0	NULL	NA
240	1	75	1	2024-10-22	0	NULL	NA
241	1	61	0	2024-09-24	1	00:06:50	410
242	1	68	1	2024-10-21	1	00:04:55	295
243	1	67	0	2024-10-15	0	NULL	NA
244	1	78	1	2024-10-23	0	NULL	NA
245	1	83	0	2024-11-25	1	00:04:33	273
246	1	67	1	2024-09-03	1	00:10:01	601
247	1	87	0	2024-11-19	1	00:02:52	172
248	1	64	1	2024-11-26	0	00:02:29	149
249	1	70	1	2024-10-07	0	00:04:44	284
250	1	71	1	2024-11-28	0	00:04:02	242
251	1	67	0	2024-11-14	1	00:06:00	360
252	1	92	0	2024-09-24	1	00:04:19	259
253	1	89	1	2024-11-25	0	NULL	NA
254	1	58	1	2024-09-25	0	NULL	NA
255	1	34	1	2024-11-27	1	00:05:17	317
256	1	77	1	2024-11-07	1	00:06:05	365
257	1	73	1	2024-11-07	0	00:00:16	16
258	1	84	0	2024-09-10	1	00:02:42	162
259	1	83	1	2024-09-11	0	NULL	NA
260	1	76	1	2024-11-19	0	00:04:37	277
261	1	69	1	2024-10-17	0	NULL	NA
262	1	62	1	2024-11-27	1	NULL	NA
263	1	83	1	2024-09-27	0	00:01:15	75
264	1	43	1	2024-08-30	1	00:06:24	384
265	1	56	0	2024-11-20	0	NULL	NA
266	1	64	1	2024-10-24	1	00:09:26	566
267	1	48	1	2024-10-10	1	NULL	NA
268	1	61	1	2024-11-12	0	NULL	NA
269	1	71	0	2024-10-30	0	NULL	NA
270	1	61	0	2024-11-06	0	NULL	NA
271	1	77	0	2024-11-25	1	00:09:57	597
272	1	27	0	2024-11-04	1	00:03:48	228
273	1	95	0	2024-10-01	1	00:02:03	123
274	1	80	1	2024-10-15	0	NULL	NA
275	1	43	0	2024-09-11	1	00:06:15	375
276	1	79	1	2024-09-12	0	NULL	NA
277	1	82	0	2024-11-18	1	NULL	NA
278	1	85	1	2024-11-12	0	NULL	NA
279	1	81	0	2024-09-03	0	NULL	NA
280	1	89	1	2024-09-12	1	NULL	NA
281	1	60	1	2024-10-30	0	NULL	NA
282	1	76	0	2024-09-03	0	NULL	NA
283	1	75	1	2024-10-23	0	00:00:24	24
284	1	82	1	2024-10-16	1	NULL	NA
285	1	61	1	2024-10-15	1	NULL	NA
286	1	67	0	2024-10-15	0	NULL	NA
287	1	57	1	2024-10-24	1	00:02:23	143
288	1	74	0	2024-10-25	0	00:05:24	324
289	1	90	0	2024-10-31	1	00:02:36	156
290	1	45	1	2024-10-02	0	00:03:38	218
291	1	61	1	2024-10-10	1	00:03:45	225
292	1	81	1	2024-10-29	0	00:02:47	167
293	1	82	1	2024-10-23	1	NULL	NA
294	1	65	0	2024-11-05	0	NULL	NA
295	1	78	0	2024-10-08	0	NULL	NA
296	1	61	0	2024-11-27	0	NULL	NA
297	1	84	0	2024-11-28	1	00:07:39	459
298	1	85	1	2024-08-27	1	00:04:43	283
299	1	78	1	2024-10-18	0	NULL	NA
300	1	48	1	2024-10-11	1	NULL	NA
301	1	83	0	2024-11-06	0	00:08:44	524
302	1	74	1	2024-10-25	0	00:03:20	200
303	1	68	1	2024-09-11	0	NULL	NA
304	1	76	1	2024-09-10	0	NULL	NA
305	1	73	1	2024-09-10	0	NULL	NA
306	1	71	1	2024-10-23	1	NULL	NA
307	1	91	0	2024-10-02	0	NULL	NA
308	1	72	1	2024-10-31	1	NULL	NA
309	1	60	1	2024-09-11	0	00:03:18	198
310	1	71	1	2024-11-07	0	NULL	NA
311	1	74	0	2024-11-26	0	NULL	NA
312	1	50	1	2024-11-15	0	NULL	NA
313	1	57	1	2024-11-29	0	00:04:26	266
314	1	76	0	2024-11-27	0	NULL	NA
315	1	86	1	2024-11-14	0	00:06:21	381
316	1	37	0	2024-08-28	1	00:11:22	682
317	1	85	1	2024-10-31	0	00:01:37	97
318	1	71	1	2024-10-31	1	00:05:51	351
319	1	75	0	2024-10-29	0	00:08:32	512
320	1	84	0	2024-10-24	0	NULL	NA
321	1	60	1	2024-09-02	0	00:05:10	310
322	1	86	0	2024-08-29	0	00:06:21	381
323	1	76	0	2024-11-20	0	NULL	NA
324	1	79	0	2024-09-03	0	NULL	NA
325	1	68	1	2024-11-14	0	00:02:49	169
326	1	73	1	2024-09-30	0	00:04:03	243
327	1	68	1	2024-10-15	0	00:02:52	172
328	1	70	1	2024-10-23	0	NULL	NA
329	1	55	1	2024-09-12	1	NULL	NA
330	1	73	1	2024-10-16	0	NULL	NA
331	1	60	1	2024-08-28	0	NULL	NA
332	1	74	1	2024-09-19	0	00:06:31	391
333	1	77	1	2024-10-29	1	00:05:06	306
334	1	64	1	2024-11-14	0	00:06:56	416
335	1	64	1	2024-10-31	0	00:00:44	44
336	1	68	1	2024-11-28	0	NULL	NA
337	1	74	1	2024-09-03	0	NULL	NA
338	1	75	1	2024-09-05	1	00:03:19	199
339	1	83	0	2024-11-19	0	00:06:38	398
340	1	57	0	2024-11-05	0	00:02:31	151
341	1	78	0	2024-10-17	0	00:03:00	180
342	1	68	0	2024-09-12	0	NULL	NA
343	1	56	1	2024-11-13	1	00:01:42	102
344	1	81	0	2024-10-01	1	00:02:25	145
345	1	59	1	2024-09-10	0	NULL	NA
346	1	60	0	2024-10-07	0	NULL	NA
347	1	83	1	2024-11-13	0	NULL	NA
348	1	64	0	2024-10-24	0	NULL	NA
349	1	60	1	2024-10-23	0	NULL	NA
350	1	39	1	2024-11-20	0	NULL	NA
351	1	57	0	2024-11-12	0	NULL	NA
352	1	84	0	2024-11-11	0	NULL	NA
353	1	43	0	2024-08-27	1	00:05:41	341
354	1	61	1	2024-09-26	0	NULL	NA
355	1	53	1	2024-10-25	1	00:07:56	476
356	1	34	1	2024-10-25	1	00:07:17	437
357	1	75	0	2024-10-10	1	00:06:05	365
358	1	52	1	2024-10-10	1	00:05:15	315
359	1	81	1	2024-10-17	0	00:06:25	385
360	1	67	1	2024-09-05	0	NULL	NA
361	1	57	1	2024-10-28	0	NULL	NA
362	1	63	0	2024-08-28	0	00:03:02	182
363	1	78	1	2024-11-27	0	NULL	NA
364	1	74	0	2024-08-29	1	00:03:27	207
365	1	69	1	2024-10-31	0	NULL	NA
366	1	78	1	2024-11-07	0	00:05:18	318
367	1	79	1	2024-11-04	0	NULL	NA
368	1	66	0	2024-09-11	0	NULL	NA
369	1	85	0	2024-11-15	0	NULL	NA
370	1	56	1	2024-08-27	0	NULL	NA
371	1	75	0	2024-08-28	0	NULL	NA
372	1	66	1	2024-09-11	0	NULL	NA
373	1	77	0	2024-09-05	0	NULL	NA
374	1	57	1	2024-10-31	0	00:03:46	226
375	1	38	1	2024-10-08	0	00:06:54	414
376	1	39	1	2024-11-27	0	NULL	NA
377	1	68	1	2024-09-05	0	NULL	NA
378	1	57	1	2024-10-30	0	NULL	NA
379	1	83	0	2024-09-12	1	NULL	NA
380	1	56	1	2024-09-11	1	00:06:36	396
381	1	69	0	2024-09-26	0	00:11:48	708
382	1	55	1	2024-10-16	1	00:06:01	361
383	1	82	0	2024-10-10	0	00:02:34	154
384	1	83	0	2024-10-15	0	NULL	NA
385	1	57	0	2024-09-12	1	NULL	NA
386	1	69	1	2024-09-12	1	NULL	NA
387	1	55	1	2024-11-20	1	NULL	NA
388	1	64	0	2024-10-08	0	NULL	NA
389	1	86	0	2024-11-29	1	00:05:18	318
390	1	83	0	2024-10-14	0	NULL	NA
391	1	49	0	2024-10-23	1	NULL	NA
392	1	79	0	2024-11-28	1	00:10:03	603
393	1	60	1	2024-10-01	0	00:02:38	158
394	1	74	1	2024-10-30	1	00:03:19	199
395	1	86	0	2024-11-06	0	00:02:33	153
396	1	45	0	2024-08-28	1	00:05:45	345
397	1	81	1	2024-11-04	0	00:05:00	300
398	1	65	0	2024-11-06	1	00:01:25	85
399	1	85	0	2024-11-28	0	NULL	NA
400	1	58	1	2024-08-27	0	00:03:27	207
401	1	51	0	2024-10-23	0	NULL	NA
402	1	73	1	2024-10-07	0	NULL	NA
403	1	70	1	2024-10-31	1	00:03:52	232
404	1	82	0	2024-09-12	0	NULL	NA
405	1	59	1	2024-09-10	1	NULL	NA
406	1	81	0	2024-10-16	0	00:03:26	206
407	1	88	0	2024-09-11	1	00:03:53	233
408	1	69	1	2024-11-20	0	NULL	NA
409	1	86	0	2024-11-07	1	00:00:32	32
410	1	61	1	2024-09-04	0	NULL	NA
411	1	84	0	2024-10-28	0	00:10:08	608
412	1	43	1	2024-10-18	0	NULL	NA
413	1	51	0	2024-09-12	0	NULL	NA
414	1	59	1	2024-10-15	0	NULL	NA
415	1	53	1	2024-11-27	0	NULL	NA
416	1	62	0	2024-11-14	0	00:06:38	398
417	1	39	1	2024-09-13	1	00:05:20	320
418	1	66	1	2024-11-14	0	00:03:23	203
419	1	73	1	2024-11-25	0	NULL	NA
420	1	61	1	2024-09-02	0	00:03:57	237
421	1	50	0	2024-11-29	1	00:04:22	262
422	1	65	1	2024-10-16	1	00:03:51	231
423	1	67	1	2024-11-13	1	01:44:40	NA
424	1	34	0	2024-10-15	1	NULL	NA
425	1	58	1	2024-11-27	0	NULL	NA
426	1	52	0	2024-10-16	1	00:04:11	251
427	1	86	0	2024-10-08	0	00:00:44	44
428	1	79	1	2024-11-20	0	NULL	NA
429	1	50	1	2024-10-25	1	00:05:37	337
430	1	74	1	2024-09-10	0	NULL	NA
431	1	61	1	2024-09-26	0	00:05:14	314
432	1	66	1	2024-10-22	0	NULL	NA
433	1	76	1	2024-11-13	0	NULL	NA
434	1	72	1	2024-10-07	0	00:04:20	260
435	1	74	1	2024-11-18	0	NULL	NA
436	1	70	1	2024-09-11	0	NULL	NA
437	1	65	1	2024-09-11	0	NULL	NA
438	1	76	0	2024-09-09	0	00:08:00	480
439	1	77	0	2024-11-06	0	NULL	NA
440	1	75	0	2024-10-14	0	NULL	NA
441	1	58	1	2024-09-25	1	00:06:04	364
442	1	61	1	2024-09-04	0	00:04:13	253
443	1	69	0	2024-10-23	1	00:04:17	257
444	1	61	0	2024-11-06	0	NULL	NA
445	1	53	1	2024-11-01	0	NULL	NA
446	1	84	1	2024-11-06	0	NULL	NA
447	1	60	1	2024-11-05	0	00:02:54	174
448	1	62	1	2024-10-11	1	NULL	NA
449	1	35	1	2024-10-08	0	NULL	NA
450	1	53	1	2024-09-04	1	00:04:26	266
451	1	65	1	2024-10-10	1	00:06:50	410
452	1	63	0	2024-10-30	1	00:01:32	92
453	1	72	1	2024-10-30	0	NULL	NA
454	1	57	1	2024-09-05	0	1900-03-03 01:14:26	NA
455	1	44	1	2024-09-06	0	00:03:57	237
456	1	76	0	2024-10-31	0	00:05:28	328
457	1	82	0	2024-09-19	1	00:07:08	428
458	1	56	0	2024-11-08	1	NULL	NA
459	1	64	0	2024-09-11	0	NULL	NA
460	1	71	0	2024-09-11	1	00:06:04	364
461	1	68	1	2024-11-27	1	00:05:09	309
462	1	52	1	2024-09-04	1	00:06:19	379
463	1	43	1	2024-09-13	1	00:05:45	345
464	1	72	1	2024-09-11	0	NULL	NA
465	1	80	1	2024-08-28	1	NULL	NA
466	1	63	1	2024-10-21	0	NULL	NA
467	1	60	1	2024-09-25	0	00:04:22	262
468	1	53	1	2024-09-27	0	NULL	NA
469	1	63	1	2024-10-11	1	NULL	NA
470	1	55	1	2024-10-30	1	00:05:05	305
471	1	48	1	2024-10-24	1	00:14:08	848
472	1	64	1	2024-11-13	0	NULL	NA
473	0	72	1	2024-10-16	0	00:02:54	174
474	0	66	1	2024-10-15	1	00:23:17	1397
475	0	63	0	2024-10-01	1	00:21:30	1290
476	0	86	0	2024-09-11	0	NULL	NA
477	0	81	0	2024-10-07	0	00:02:17	137
478	0	62	1	2024-10-16	1	NULL	NA
479	0	68	0	2024-11-18	1	00:02:06	126
480	0	58	0	2024-10-28	1	00:06:41	401
481	0	65	0	2024-09-06	0	00:02:54	174
482	0	72	1	2024-10-04	0	00:02:37	157
483	0	71	0	2024-10-15	0	00:07:31	451
484	0	70	1	2024-09-13	0	NULL	NA
485	0	80	0	2024-10-28	1	00:07:54	474
486	0	67	0	2024-09-25	0	00:02:18	138
487	0	74	1	2024-11-27	0	NULL	NA
488	0	56	0	2024-09-24	1	00:09:29	569
489	0	64	0	2024-10-16	0	00:03:05	185
490	0	74	0	2024-11-25	0	NULL	NA
491	0	55	1	2024-11-29	1	00:00:25	25
492	0	53	1	2024-11-04	0	00:07:40	460
493	0	69	0	2024-11-26	1	00:12:18	738
494	0	73	0	2024-09-24	0	00:11:14	674
495	0	75	0	2024-10-07	0	00:02:43	163
496	0	66	1	2024-11-04	1	00:01:14	74
497	0	74	1	2024-10-28	0	00:03:25	205
498	0	74	0	2024-10-16	0	00:08:38	518
499	0	84	0	2024-10-16	1	00:04:53	293
500	0	70	0	2024-11-06	1	00:06:02	362
501	0	62	1	2024-11-18	1	00:03:38	218
502	0	81	0	2024-09-30	0	00:03:53	233
503	0	83	0	2024-09-25	1	00:01:24	84
504	0	72	0	2024-11-29	0	00:02:59	179
505	0	62	1	2024-10-14	0	NULL	NA
506	0	24	0	2024-09-11	1	00:03:37	217
507	0	84	0	2024-11-04	1	00:05:35	335
508	0	73	0	2024-09-02	0	00:02:59	179
509	0	86	0	2024-11-29	0	NULL	NA
510	0	70	1	2024-11-05	0	00:07:00	420
511	0	73	1	2024-11-08	0	NULL	NA
512	0	70	1	2024-09-25	1	00:06:58	418
513	0	50	1	2024-09-24	0	00:04:20	260
514	0	63	1	2024-10-04	0	00:04:25	265
515	0	81	1	2024-10-01	0	NULL	NA
516	0	77	0	2024-10-11	1	NULL	NA
517	0	76	0	2024-10-14	0	NULL	NA
518	0	69	0	2024-08-30	0	00:03:18	198
519	0	65	1	2024-10-28	0	00:04:42	282
520	0	74	0	2024-09-04	1	00:02:35	155
521	0	43	0	2024-11-20	1	00:07:24	444
522	0	75	0	2024-10-04	0	00:04:11	251
523	0	44	1	2024-11-08	1	00:08:23	503
524	0	85	1	2024-11-07	0	00:10:07	607
525	0	59	0	2024-09-25	1	00:03:02	182
526	0	64	1	2024-10-02	0	00:02:34	154
527	0	49	0	2024-11-08	1	00:01:57	117
528	0	74	1	2024-09-11	0	00:02:28	148
529	0	84	1	2024-11-15	0	00:03:10	190
530	0	67	1	2024-10-28	0	00:02:27	147
531	0	69	0	2024-11-27	1	00:14:16	856
532	0	76	0	2024-11-06	1	00:04:37	277
533	0	66	1	2024-10-08	1	00:07:36	456
534	0	63	1	2024-10-30	0	00:03:52	232
535	0	59	1	2024-09-04	0	NULL	NA
536	0	36	0	2024-11-08	1	00:05:06	306
537	0	81	1	2024-09-27	0	00:02:50	170
538	0	47	0	2024-09-11	1	00:06:56	416
539	0	76	0	2024-09-25	1	00:07:32	452
540	0	68	0	2024-10-11	1	NULL	NA
541	0	55	0	2024-09-06	1	00:03:44	224
542	0	65	1	2024-10-22	0	NULL	NA
543	0	57	0	2024-08-30	1	00:02:24	144
544	0	81	1	2024-09-27	0	00:03:25	205
545	0	52	1	2024-11-19	1	00:13:07	787
546	0	46	1	2024-11-18	1	00:02:39	159
547	0	37	0	2024-10-16	1	00:04:09	249
548	0	31	0	2024-11-19	1	00:06:43	403
549	0	42	0	2024-10-21	0	NULL	NA
550	0	58	0	2024-09-04	1	00:05:36	336
551	0	53	0	2024-11-05	1	00:08:17	497
552	0	82	1	2024-09-06	0	00:05:16	316
553	0	75	1	2024-10-11	0	00:24:08	1448
554	0	79	0	2024-08-28	1	NULL	NA
555	0	65	0	2024-09-04	1	NULL	NA
556	0	79	1	2024-10-11	0	00:03:36	216
557	0	52	1	2024-09-10	0	NULL	NA
558	0	70	1	2024-09-24	0	00:06:59	419
559	0	70	1	2024-10-23	0	00:05:21	321
560	0	77	1	2024-09-13	0	NULL	NA
561	0	73	0	2024-10-23	0	00:04:25	265
562	0	59	0	2024-10-16	0	00:02:24	144
563	0	69	0	2024-11-18	0	01:24:13	NA
564	0	79	0	2024-11-13	0	00:06:17	377
565	0	76	0	2024-11-20	0	NULL	NA
566	0	86	0	2024-11-08	0	01:07:12	NA
567	0	67	0	2024-09-12	1	NULL	NA
568	0	65	1	2024-09-04	0	00:03:12	192
569	0	58	1	2024-11-25	0	02:04:32	NA
570	0	58	1	2024-09-27	1	NULL	NA
571	0	62	1	2024-10-23	1	00:05:15	315
572	0	72	0	2024-08-30	0	00:02:45	165
573	0	58	1	2024-11-06	0	02:05:59	NA
574	0	22	1	2024-10-01	0	00:06:53	413
575	0	65	0	2024-10-25	1	00:03:20	200
576	0	65	0	2024-11-27	1	00:04:02	242
577	0	65	0	2024-09-10	1	NULL	NA
578	0	69	1	2024-09-04	0	NULL	NA
579	0	64	1	2024-09-24	1	00:14:35	875
580	0	44	0	2024-11-15	0	00:04:41	281
581	0	89	0	2024-08-27	0	00:10:35	635
582	0	23	0	2024-10-04	1	00:03:29	209
583	0	44	1	2024-11-05	1	NULL	NA
584	0	84	1	2024-09-11	0	NULL	NA
585	0	71	0	2024-10-25	0	00:03:14	194
586	0	51	0	2024-09-10	1	00:06:14	374
587	0	72	0	2024-10-23	0	NULL	NA
588	0	56	0	2024-08-27	1	00:02:53	173
589	0	62	1	2024-10-04	0	01:07:00	NA
590	0	72	1	2024-11-05	1	00:08:51	531
591	0	61	0	2024-09-25	0	00:04:04	244
592	0	49	0	2024-08-30	1	00:03:06	186
593	0	66	0	2024-09-04	0	NULL	NA
594	0	74	0	2024-10-21	0	00:03:43	223
595	0	41	1	2024-09-27	1	NULL	NA
596	0	60	1	2024-11-27	0	00:03:22	202
597	0	83	1	2024-09-04	0	NULL	NA
598	0	64	0	2024-09-19	0	00:14:33	873
599	0	76	1	2024-10-30	0	NULL	NA
600	0	44	0	2024-10-11	1	NULL	NA
601	0	56	0	2024-11-12	0	00:07:02	422
602	0	61	0	2024-09-03	1	00:07:49	469
603	0	68	0	2024-11-27	1	00:05:54	354
604	0	70	0	2024-11-13	0	NULL	NA
605	0	34	0	2024-10-22	1	00:16:34	994
606	0	69	1	2024-11-13	1	00:02:53	173
607	0	34	0	2024-09-24	1	00:05:49	349
608	0	55	1	2024-11-19	1	00:06:36	396
609	0	32	1	2024-10-29	1	00:08:02	482
610	0	66	0	2024-11-01	1	00:02:32	152
611	0	55	0	2024-10-02	1	00:04:08	248
612	0	23	0	2024-09-24	1	00:11:39	699
613	0	42	1	2024-09-09	0	00:02:12	132
614	0	72	0	2024-11-18	0	00:04:57	297
615	0	61	0	2024-08-28	0	00:03:01	181
616	0	73	0	2024-11-11	0	00:03:15	195
617	0	83	0	2024-11-27	0	00:03:23	203
618	0	63	1	2024-11-06	0	NULL	NA
619	0	33	0	2024-10-02	1	00:03:43	223
620	0	87	1	2024-10-07	1	NULL	NA
621	0	54	0	2024-10-31	1	00:08:01	481
622	0	77	1	2024-09-30	0	NULL	NA
623	0	53	0	2024-10-30	1	00:03:24	204
624	0	71	0	2024-11-04	1	00:03:37	217
625	0	32	0	2024-11-20	0	00:00:43	43
626	0	75	0	2024-11-20	0	00:07:09	429
627	0	40	0	2024-11-01	1	00:02:23	143
628	0	58	1	2024-11-26	1	NULL	NA
629	0	61	0	2024-11-25	1	00:03:27	207
630	0	61	0	2024-11-15	0	00:02:03	123
631	0	62	0	2024-08-28	1	00:52:30	NA
632	0	49	1	2024-09-02	1	00:02:45	165
633	0	72	1	2024-10-30	1	00:00:58	58
634	0	72	1	2024-10-01	0	00:05:36	336
635	0	59	1	2024-11-13	0	00:00:26	26
636	0	67	1	2024-09-24	1	00:07:30	450
637	0	49	1	2024-11-11	1	00:03:03	183
638	0	58	0	2024-09-02	1	00:04:11	251
639	0	72	1	2024-11-04	0	00:05:33	333
640	0	66	0	2024-09-02	0	NULL	NA
641	0	53	1	2024-11-04	1	00:04:52	292
642	0	68	1	2024-09-04	0	NULL	NA
643	0	67	1	2024-11-04	0	00:03:59	239
644	0	53	0	2024-10-02	1	00:03:31	211
645	0	33	0	2024-11-20	1	00:02:27	147
646	0	61	1	2024-10-08	0	00:09:54	594
647	0	46	1	2024-10-21	1	00:03:52	232
648	0	82	1	2024-09-04	1	00:03:30	210
649	0	64	0	2024-09-06	1	00:04:44	284
650	0	55	0	2024-08-30	1	00:04:57	297
651	0	71	1	2024-11-27	0	00:01:54	114
652	0	74	1	2024-09-30	1	00:04:26	266
653	0	69	0	2024-09-02	1	00:03:35	215
654	0	72	0	2024-08-28	0	00:03:19	199
655	0	68	0	2024-09-05	1	00:17:00	1020
656	0	83	1	2024-10-16	0	00:03:16	196
657	0	54	0	2024-09-13	1	00:04:30	270
658	0	84	0	2024-09-11	0	NULL	NA
659	0	59	0	2024-09-06	0	00:03:35	215
660	0	58	1	2024-11-04	0	NULL	NA
661	0	47	1	2024-09-25	1	00:06:28	388
662	0	32	1	2024-09-13	1	00:02:59	179
663	0	38	0	2024-10-25	1	00:01:59	119
664	0	47	1	2024-09-03	0	NULL	NA
665	0	60	0	2024-09-06	1	00:03:22	202
666	0	79	0	2024-09-04	1	00:05:10	310
667	0	57	1	2024-10-02	1	00:03:21	201
668	0	67	1	2024-09-11	0	NULL	NA
669	0	58	0	2024-09-10	1	NULL	NA
670	0	67	1	2024-10-02	0	03:44:21	NA
671	0	61	0	2024-09-11	1	00:01:57	117
672	0	83	1	2024-09-13	0	00:03:36	216
673	0	75	0	2024-10-02	1	NULL	NA
674	0	52	0	2024-10-01	1	00:07:53	473
675	0	53	1	2024-10-01	1	00:08:14	494
676	0	53	0	2024-10-10	1	00:09:47	587
677	0	63	1	2024-10-23	0	00:07:04	424
678	0	66	1	2024-10-18	0	00:03:29	209
679	0	25	0	2024-11-06	1	00:03:23	203
680	0	32	1	2024-10-08	1	00:08:48	528
681	0	41	1	2024-10-15	1	00:15:22	922
682	0	53	0	2024-10-07	0	00:03:32	212
683	0	69	1	2024-10-25	1	00:02:25	145
684	0	78	1	2024-11-25	1	00:03:45	225
685	0	51	1	2024-10-30	1	00:04:07	247
686	0	54	1	2024-10-11	1	00:05:00	300
687	0	70	1	2024-10-15	1	00:23:45	1425
688	0	37	0	2024-10-15	1	00:06:52	412
689	0	82	1	2024-11-01	1	00:02:50	170
690	0	36	1	2024-10-25	1	00:03:22	202
691	0	27	0	2024-10-18	1	00:02:32	152
692	0	35	1	2024-10-23	1	00:08:33	513
693	0	74	0	2024-11-01	0	00:03:18	198
694	0	48	1	2024-10-29	1	00:07:38	458
695	0	68	1	2024-11-18	1	00:06:12	372
696	0	66	1	2024-11-08	0	01:16:27	NA
697	0	66	1	2024-10-30	1	00:07:59	479
698	0	40	0	2024-10-30	1	00:04:32	272
699	0	85	1	2024-11-13	0	NULL	NA
700	0	67	1	2024-10-30	0	00:04:05	245
701	0	47	1	2024-11-06	0	00:06:34	394
702	0	67	0	2024-11-11	0	00:05:07	307
703	0	68	0	2024-11-29	1	00:05:29	329
704	0	51	1	2024-11-20	1	00:02:00	120
705	0	76	1	2024-11-12	1	00:08:42	522
706	0	59	0	2024-11-12	1	00:06:27	387
707	0	66	0	2024-11-18	1	00:00:53	53
708	0	31	1	2024-11-29	1	NULL	NA
